# Supplementary material for: Identification of Potential Biomarkers of Type 2 Diabetes Mellitus-Related Immune Infiltration Using Weighted Gene Coexpression Network Analysis
Source: Biomed Res Int. 2022 Feb 9;2022:9920744. doi: 10.1155/2022/9920744 (PMC8849810; doi:10.1155/2022/9920744)
Supplement: Supplementary Materials — Figure S1: protein-protein interaction (PPI) gene network in the brown module. The size and color of the circle represent the number of genes enriched, and the genes with dark color were selected for analysis. The network was built with Cytoscape software. [file 9920744.f1.zip › module membership .doc]

probes	moduleColor	GS.group	p.GS.group	GS.group	p.GS.group	MMbrown	p.MMbrown	MMtan	p.MMtan	MMdarkgreen	p.MMdarkgreen	MMlightcyan	p.MMlightcyan	MMpurple	p.MMpurple	MMdarkred	p.MMdarkred	MMturquoise	p.MMturquoise	MMcyan	p.MMcyan	MMgreen	p.MMgreen	MMdarkturquoise	p.MMdarkturquoise	MMgreenyellow	p.MMgreenyellow	MMlightgreen	p.MMlightgreen	MMmidnightblue	p.MMmidnightblue	MMgrey	p.MMgrey
RNU4B1	brown	-0.466985991537245	0.0682028880382344	-0.466985991537245	0.0682028880382344	-0.697093529597148	0.00268871065084619	-0.556869872407305	0.0250484297500915	-0.149985034271475	0.579286918411909	-0.246398744206934	0.357603021780679	0.0806087965343836	0.766647581009053	-0.674483719094863	0.00415882258538152	-0.268263940148882	0.315097491585092	-0.0599790190877205	0.825363253890263	0.182648009171172	0.498368685292527	0.477068724245756	0.0616858470054124	0.00452116071379467	0.986741708411487	0.168144844788928	0.533627154202436	-0.238008927581294	0.374721822537108	0.161820817973488	0.549342799915028
LOC391269	brown	-0.401191681710605	0.123526902419929	-0.401191681710605	0.123526902419929	-0.485012757544235	0.0568826112950508	-0.547934377185061	0.0279983622886519	-0.0865647422471995	0.749900884088412	-0.12603365160098	0.641858042493397	0.0894645590593508	0.741784550800324	-0.745311827794007	0.000920940523802188	-0.510730731023501	0.0432158423174292	-0.375135118616287	0.152219048016812	0.00135884106322872	0.996015054058907	0.715095755732585	0.00184712439298612	-0.135661861148835	0.61640240520527	0.0903236543240707	0.739384867453617	-0.41288054501089	0.111964085836235	0.113272408565988	0.676177600977972
NPPC	brown	-0.283352158735764	0.287573077917958	-0.283352158735764	0.287573077917958	-0.277542307394495	0.297995417817954	-0.292320590174836	0.271919526690391	-0.134446927736921	0.619592770492526	0.0884701423162699	0.744565009230103	-0.109942301324381	0.685235962726591	-0.389861690483369	0.135499953986423	-0.217327444487344	0.418787678058045	0.0714740616447291	0.792519170096355	0.102145566993428	0.706600210358713	0.12040718908631	0.656910846346889	0.193200990714485	0.473426979677431	0.121253993892432	0.654637247613579	-0.0845338168194642	0.755600001655168	0.357985161445857	0.173381401874273
PARP10	brown	-0.320239167670651	0.226579854593729	-0.320239167670651	0.226579854593729	-0.60119837111203	0.0137672400331291	-0.300389052873094	0.258289044635568	0.069021701923445	0.799500652106124	0.0313841755086023	0.908143268105517	0.480369807514282	0.0596550694977846	-0.67415943798636	0.00418382284304166	-0.243305773459105	0.363862365833229	-0.208812794109643	0.437682604087422	0.0167057602083115	0.951035734427179	0.216358456691468	0.420916179390281	-0.0196497636317324	0.942419239408518	0.163380900030946	0.545447137408482	-0.361288623853941	0.169161313671961	0.348940282195188	0.18529124515162
AVP	brown	-0.242262391078668	0.365987524116414	-0.242262391078668	0.365987524116414	-0.374619485667796	0.152828544692771	0.0448884104299933	0.868888378957822	-0.101089836441046	0.709509324745144	-0.36707260367591	0.161938267186827	0.434125045386036	0.0929280464897434	-0.248512495346501	0.353360225343031	-0.155432839501316	0.565419818639834	0.00527559009405922	0.984529574969064	-0.291017188798799	0.274161645490413	0.435619273629452	0.091682291642554	0.287167100828655	0.280849847301067	0.640849000108655	0.00747455874608954	0.333249458217183	0.207199844713232	0.646264215757186	0.00683247968269748
VAMP5	brown	0.258986854860942	0.332756435450581	0.258986854860942	0.332756435450581	0.348063406242194	0.186473693069995	0.372817841154717	0.154971083021978	0.284689684331836	0.2852050216461	-0.152042973699241	0.574031902357572	-0.0459939274549587	0.865686283019696	0.351799363114555	0.181470077248712	-0.0507912058726394	0.851814382640688	0.24856584191432	0.353253513411997	-0.102575307945939	0.705417126021543	-0.0878215641448794	0.74638007577304	0.481802346171516	0.0587892713960211	0.436688293196414	0.0907983753327815	0.710032279827396	0.00205844271471785	0.208788101401576	0.437738024271951
C1QL1	brown	-0.593612781357119	0.0153413345902095	-0.593612781357119	0.0153413345902095	-0.568215451467248	0.0216534595396279	-0.246095744131158	0.358213537497801	0.0333981864172827	0.902274040581915	-0.309363792889459	0.243631333836615	0.107374430678179	0.692248558886833	-0.236371472950677	0.378114486240358	0.112525032170795	0.678207001362398	0.241093985453028	0.368375470084532	0.434265247261339	0.092810649027852	0.127513123499281	0.637921246088254	-0.315938920227191	0.233229276555596	0.167118314980175	0.536164357906993	-0.0267301501445649	0.921722600739086	0.152901402857673	0.571845821682715
LOC401607	brown	-0.317051297502907	0.2314975760752	-0.317051297502907	0.2314975760752	-0.598098853745614	0.0143943736359059	-0.416050932787512	0.108963271977564	0.213214486053779	0.427860967770267	0.00615438715112999	0.98195290560882	0.599484877825299	0.0141112350278571	-0.748364597699866	0.000853966313073504	-0.390651862902084	0.134640090738095	-0.155382860471725	0.565546390546229	0.134683032191664	0.618972269353824	0.16820384886919	0.533481481805063	-0.0163637583925694	0.952037050650069	-0.0652104687169186	0.810378763482463	-0.497449481475352	0.0499251489098042	0.284166265849393	0.286130322748284
LOC441122	brown	0.71402895601599	0.00189011070888722	0.71402895601599	0.00189011070888722	0.696923394498646	0.00269793076802341	0.295462890073854	0.266560100770994	0.307660483940502	0.246372420329135	0.831068378212784	6.65135823209554e-05	0.417595967328837	0.107521525191058	0.0929851261582238	0.731965044316695	-0.283637734542311	0.287066487104233	-0.28043541053632	0.292777810308109	-0.266803912926215	0.317839689848947	-0.358475991412157	0.172750006170774	-0.179471907776389	0.505994610632753	-0.396531896623631	0.12835883775616	-0.258218264517056	0.334244385726387	0.142295193706623	0.599098009579605
TTC22	brown	-0.411038285072901	0.113734130796062	-0.411038285072901	0.113734130796062	-0.427420143286991	0.0986665892749913	-0.285388606227728	0.283972269582682	-0.150219853257737	0.578686288142186	-0.38853090983142	0.136956599487202	0.183889533721706	0.495402584886474	-0.419465824465228	0.105794663741901	-0.353105253702336	0.179742153163093	-0.021229058355745	0.937799375492297	-0.0625015764130728	0.818130492911001	0.62348530862786	0.00986239550614395	0.166059151433552	0.53878785804993	0.507025852932214	0.0450151249087065	0.190098016072335	0.480696767471629	0.641891056815941	0.00734742301889449
NUDC	brown	-0.223602993887903	0.405139704940497	-0.223602993887903	0.405139704940497	-0.652400336602933	0.00615878688935028	-0.422878396168184	0.102693551654176	-0.0814884399597305	0.764167942082913	-0.0699422095478468	0.796878413817531	0.185491449293865	0.4915878963362	-0.499049006613234	0.0490785440382298	-0.0619996161595341	0.819568653337024	0.190654257445829	0.479389622685436	0.372004916598184	0.155944417137382	-0.108149948015465	0.690128198233805	0.327835374640382	0.215130200792272	0.00724930000439516	0.978742812498809	-0.175020711693456	0.516772957612147	0.339870488109244	0.197760874248256
MMAB	brown	0.443921292914995	0.0849769466205748	0.443921292914995	0.0849769466205748	0.596346065170443	0.0147587695899836	0.180258951733851	0.504099826050391	0.225155475116836	0.401800263952042	0.316362069428341	0.23256957814762	-0.146025567809408	0.589453479155484	0.179464818621919	0.50601169266654	-0.338594653189001	0.199557583331966	0.132083210546453	0.625818018979279	0.135195257770451	0.617626929512635	-0.314751313230359	0.235087066979473	0.253457646227158	0.343545262254343	-0.104109580545313	0.70119842187242	0.248307673967919	0.353770108367179	0.1051907608597	0.698230459491631
LOC388275	brown	-0.44472138472576	0.0843498698148527	-0.44472138472576	0.0843498698148527	-0.54538657051209	0.0288862127887336	-0.312585574388984	0.238498838771902	0.0966704599590526	0.721727597790595	-0.00663850934723959	0.980533509195671	0.362698539563753	0.167381193056266	-0.294040397080913	0.268978214986468	0.141027448824	0.602390032000292	0.10620700489732	0.695444485553938	0.163267900345159	0.545728898003396	0.119919904532541	0.658220445236619	-0.357360437349321	0.174187248259271	-0.0870752335777404	0.748470252606122	-0.309929381937142	0.242725371963474	0.29673095128607	0.264415741042829
THPO	brown	-0.111319773200624	0.681484087366557	-0.111319773200624	0.681484087366557	-0.345537130660781	0.189907942456473	-0.022152024640412	0.935100301567615	0.273994251472966	0.304468950749572	-0.214292555802831	0.425472950871718	0.505501754527685	0.0457713412957918	-0.279437275962866	0.29457171767909	-0.200488541128183	0.456567129947565	0.0562454620373953	0.836092286904666	-0.14213913161637	0.599502873424224	0.367430134326721	0.161498678851678	0.276007860758149	0.3007849651991	0.552698834617565	0.0263941716956353	0.321469122548787	0.224700312243978	0.549285057170149	0.0275362209397811
CIB3	brown	0.714204921192418	0.00188296483317954	0.714204921192418	0.00188296483317954	0.767443415466235	0.000519756816774314	0.834905272054196	5.72469527450428e-05	0.273592109220988	0.305207859021292	0.594486928553783	0.0151531046549609	0.320558019318382	0.226091652118404	0.177125842893617	0.511662359940178	-0.248888790005313	0.352607889879995	-0.423071382475878	0.102520117917967	-0.319507446929817	0.227702734094129	-0.356711711156955	0.175026678972291	-0.0841724620465955	0.756615271894083	-0.0204845475411992	0.939977047631129	-0.0275645991163152	0.919286283135263	-0.0847699165445489	0.754936853058435
UBB	brown	0.329296198914314	0.212971598419355	0.329296198914314	0.212971598419355	0.415548221110402	0.109435287513527	0.246229505616038	0.357943949358815	0.576761217412139	0.019339742814305	0.331609849342913	0.209581307246673	0.0349200629265651	0.897842119809708	-0.0294786478495887	0.913700462742865	-0.285093771110442	0.284491905906567	-0.0846404698268584	0.755300418605512	0.276314485851346	0.300226305326396	-0.38318880824294	0.142911764150189	-0.190865874583298	0.478892783764963	-0.240548478846706	0.369493298080925	-0.143300313606717	0.596493121065438	-0.331643028282281	0.209532942612926
TP73	brown	0.455163733434823	0.076467582093035	0.455163733434823	0.076467582093035	0.7905230315349	0.000267237835602373	0.581195906252414	0.0182171373292416	0.155819871811151	0.564440068769256	0.321375242217984	0.224843424720343	0.196858579649623	0.464927356143128	0.47852941666326	0.0607810867725305	-0.0830567321309165	0.759752400020917	-0.142190335805206	0.599370024903428	-0.311458349885899	0.240286807409936	-0.167956895697311	0.534091291827494	-0.290143939980453	0.275670066546035	0.0830972372410277	0.759638448953146	0.268635078472634	0.314402633500681	0.178227615059145	0.508996980566096
VANGL1	brown	-0.357604445291142	0.173872201749784	-0.357604445291142	0.173872201749784	-0.56471774982392	0.0226597304347435	-0.146990519542938	0.58696908764872	0.129676157949674	0.632181836565199	-0.148740613958831	0.582474279239215	0.492945488194802	0.052367379359358	-0.81112714550084	0.000137290957754902	-0.545207434018371	0.0289494362333764	-0.304584720601657	0.251370561111667	0.130645525316036	0.629616059839857	0.419034377805306	0.106191371782005	0.00537887768180352	0.984226723589208	0.308349689477999	0.245261000478928	-0.281052612676668	0.291671803734722	0.210876807905711	0.433062839593517
LCE3B	brown	0.661332759512553	0.00527381607941521	0.661332759512553	0.00527381607941521	0.518195276252148	0.0397549548961906	0.4500435218684	0.0802629056225601	0.394804342482679	0.130182874915592	0.227820100314949	0.39610291030734	0.454034305460381	0.0772933722569635	0.179227217895901	0.506584371441239	-0.301677266695309	0.256152495131831	-0.0124351086658215	0.963543862035499	-0.141844707769668	0.600266981511052	-0.325783594570224	0.218185584218904	0.371860785351682	0.15611741754385	0.0781761195896754	0.773516083336964	0.307848055432008	0.246069630835266	0.302924443927243	0.254094422725807
LOC441236	brown	-0.418396530026193	0.1067797776607	-0.418396530026193	0.1067797776607	-0.533721696083158	0.0332283762159882	-0.288583798904845	0.278377488091187	-0.243209073341187	0.364059035671621	-0.555700819948914	0.0254201779467222	-0.219664650154376	0.413676941360049	-0.295287329163787	0.266857818273943	-0.0923712902250303	0.733674387835416	0.205235706700025	0.445748242264588	0.245115370948067	0.360192879428009	0.176041637263764	0.514291541279186	0.552354293492319	0.0265077601945434	0.492147087929757	0.0528093789882824	0.258848062718317	0.333024848289524	0.0662272216371612	0.807473456722491
ZDHHC8	brown	0.645925666479884	0.00687128823438623	0.645925666479884	0.00687128823438623	0.773902203332981	0.000434785274761249	0.569354501488062	0.021333316859433	-0.0180592490262061	0.947073663957201	0.136738663009193	0.613580134401206	-0.160686579252964	0.552182719248574	0.418505435892681	0.10667915156894	-0.245191116703894	0.360039734272541	-0.0467077824999149	0.863619661041452	-0.18590014362036	0.490616908696388	-0.179015901026053	0.507093953485354	0.419729068506464	0.105553128175934	0.241183028331112	0.368193184989133	0.551855707546742	0.0266727965186831	0.231302485723861	0.388722837664047
MGC33839	brown	0.760642606549261	0.000623553196525919	0.760642606549261	0.000623553196525919	0.759531653485109	0.000642023984192066	0.541002778407494	0.0304639527614166	0.369255004235071	0.159267438026562	0.639177716979995	0.00768210463199965	0.464995170735275	0.0695467977078908	0.160727178461984	0.552080956160093	-0.335906181417695	0.203378209873682	-0.274316011403228	0.303878499506709	-0.283226338276419	0.287796444136785	-0.367115171281258	0.161885887803071	-0.0336219085374256	0.901622357313735	-0.19925923213815	0.459389932561792	-0.0488384317283407	0.857456372396042	0.163687175671703	0.544683772816019
MTHFS	brown	-0.361795748277012	0.168519587448845	-0.361795748277012	0.168519587448845	-0.753061444087686	0.000758756915935629	-0.428369502555456	0.0978391829274138	-0.109709381102913	0.685871061761425	-0.43278051245413	0.0940592597356558	0.112294102910942	0.678834479061056	-0.282137104534374	0.289734477487939	0.146041169380367	0.589413276689753	0.346229284221798	0.188962937875844	0.328111854901867	0.214720587410167	0.0616233344866843	0.820647087406041	0.415073122066922	0.109882692981364	0.210193381990894	0.434589730614911	0.105247067032332	0.698076004479528	0.337392786939405	0.201259776032281
LOC144874	brown	0.455505225766326	0.0762191586388532	0.455505225766326	0.0762191586388532	0.36563379529927	0.16371540032507	0.295517008671804	0.266468366976209	0.0418054679275395	0.877827978034083	-0.161133085607654	0.551063988135141	-0.263095781775071	0.324866388834924	0.33513698296311	0.204479963679693	-0.0779845249967704	0.774057714744671	0.370270256993562	0.158035109527996	0.149541190220029	0.580422911346519	-0.370663311651615	0.157559740012981	0.711468213504863	0.00199661890831744	0.257668914329699	0.335310228530906	0.67565909069528	0.00406921140908636	0.200783799938672	0.455890433768352
P2RY11	brown	0.335077056186409	0.204565960671136	0.335077056186409	0.204565960671136	0.476369079604015	0.0621226950971471	0.40628016218655	0.118395994611789	-0.10584691271849	0.696431241721797	0.764490432096752	0.000562922206684941	0.337735628863763	0.200773256948669	0.0568978989735539	0.834215387168796	-0.0820241111939985	0.762658981150539	-0.457482434584818	0.074792275416111	-0.607962537417202	0.0124728594838824	0.00431385725159797	0.987349578916514	-0.302683672926619	0.254490941059433	-0.0150845396004827	0.955782944783298	-0.200256881929112	0.457098414565678	0.207504640902529	0.440623546794169
GTF2E1	brown	0.445842265387384	0.0834769690504034	0.445842265387384	0.0834769690504034	0.70327513998807	0.00237058458769377	0.128071702767597	0.6364372447133	0.177455678941426	0.510863751053102	0.152181024069723	0.573680105396728	-0.225272283508438	0.401549600013612	0.451658561876717	0.0790514215660001	-0.0819113879599599	0.762976450891507	0.0425942895737447	0.875539274721446	0.00694243891983321	0.979642446712462	-0.225775403690723	0.400470886821688	-0.145496047392363	0.590818624113951	-0.144512087700769	0.593358771891901	0.187731870177196	0.486276318010429	-0.124872880169505	0.644953071795749
PTMS	brown	0.289427781679435	0.276910878448139	0.289427781679435	0.276910878448139	0.489975434320168	0.0540256065659711	0.397969543909752	0.126854399240176	-0.0958110755473907	0.72411098648376	-0.458798338383312	0.0738534236335168	-0.382168529870211	0.144068860508021	0.756298071488944	0.000698362022631976	0.229923621543482	0.391636066911428	0.39724989460326	0.12760595224194	0.0375275064854497	0.890255516117096	-0.246689935186436	0.357016848698672	0.391789196193993	0.133409030646522	0.314811604776578	0.234992528664204	0.853473664398442	2.6157833766699e-05	0.0996787372527613	0.71340354939027
GADD45G	brown	0.525121021559482	0.0367343499129381	0.525121021559482	0.0367343499129381	0.418541003429961	0.106646302570813	0.283574331695386	0.287178912946843	0.284259577676949	0.285965234025491	0.0996768472790692	0.713408769644322	0.161509108517848	0.55012262353337	0.218644065182366	0.415904595399535	-0.239908082373395	0.370807956102968	0.288224292289397	0.279003634018743	0.10897984352152	0.687861551801831	-0.348653913554899	0.18567686425624	0.477999962925608	0.0611078988892165	0.0540841021313205	0.842315857811754	0.465923599854786	0.0689176805599491	0.278685468140775	0.295927220010688
LOC440485	brown	0.616728660466235	0.0109396075885364	0.616728660466235	0.0109396075885364	0.903479946993392	1.61598490526019e-06	0.366766636083025	0.162315094009066	-0.00753643790631758	0.977901023085492	0.471447338516298	0.0652601593068781	-0.279956075739303	0.293638485057644	0.355452298608411	0.176663957856587	-0.242994134534687	0.364496392060498	-0.301284096796863	0.256803422484566	-0.141989476452106	0.599891219438288	-0.301902969389557	0.255779284601583	-0.039338761334257	0.884990709847733	-0.248665708293713	0.353053794117795	-0.00343695281151819	0.989920971233692	-0.0838164057765347	0.757616020461103
LOC441686	brown	-0.334001075080354	0.206114004438299	-0.334001075080354	0.206114004438299	-0.496889005536031	0.0502243539752563	-0.265368392881582	0.320549348391159	-0.491260932079127	0.0533031914224521	-0.602465125979273	0.0135171757507231	-0.285361050777302	0.284020810892603	0.179207045868573	0.506633005140151	0.431461245533378	0.0951787030783264	0.396077915114094	0.128836456155809	0.0125377204943911	0.963243222216025	0.24796381479743	0.354458829696674	0.431361924370175	0.0952633619319321	0.499433489732561	0.0488766454997594	0.545840574248033	0.0287264510976565	0.431458178012186	0.0951813169556162
RLTPR	brown	0.55442097022897	0.0258319946819033	0.55442097022897	0.0258319946819033	0.49941768352971	0.0488849333961733	0.539073612993044	0.0311786925613399	0.270779233776737	0.31040580920983	0.403323118066083	0.121359295478027	0.493487858612582	0.0520686881452349	0.444105247390746	0.0848324760426006	0.235307187383965	0.380328567744856	-0.143591752436565	0.595738680220776	-0.537232358880525	0.0318726907423788	-0.208637628154569	0.438075823118504	-0.162857277753308	0.546753309854632	0.0807646076240966	0.766208207535091	0.159434194174289	0.555325868240227	0.2411678297961	0.368224295305732
DLG4	brown	-0.263227483359948	0.324615296577659	-0.263227483359948	0.324615296577659	-0.397395024070601	0.127454142073064	-0.18300270356871	0.497520437505004	-0.402583792194596	0.122108154603928	-0.615073030994946	0.0112171771129013	-0.204296861926434	0.447877531189526	0.350103287683054	0.183730567517882	0.557767293995371	0.0247658992613906	0.393525600333053	0.131544476318894	-0.218679258830083	0.415827672905408	0.327235173380427	0.216021135266472	0.362676294973372	0.167409181079211	0.506137389852274	0.0454548115275919	0.607455831792753	0.0125663796626048	0.245364169393395	0.359689987138758
LCN12	brown	0.152196900763945	0.573639652267948	0.152196900763945	0.573639652267948	0.385702369384991	0.140088184455051	0.150853618518345	0.577066514642388	0.0544759350181645	0.84118692662541	-0.273124467821328	0.306068444431744	-0.0535961793962636	0.843722041047724	0.604300056772743	0.0131612707283686	0.179389484338847	0.506193234877039	0.398020254966022	0.126801555617912	0.079597453996828	0.76950109257548	-0.186850802999662	0.48836185269119	-0.0393694788524581	0.884901460983463	0.172170184619336	0.523730341930583	0.581816911855622	0.0180640603019814	0.231573207985257	0.388152242238315
LOC442145	brown	0.462648937541207	0.0711552663453513	0.462648937541207	0.0711552663453513	0.840725550720059	4.5262334748744e-05	0.460237172373607	0.0728366789622181	0.17455842329893	0.517898383962985	0.306230581961147	0.248688272307976	-0.165156778144358	0.541027493915609	0.572649052940742	0.020427880131286	-0.00673878104633297	0.980239529613632	0.0368964886268291	0.892090727732656	-0.0864047484180283	0.750349417939491	-0.320769349664972	0.225768445946132	-0.20778655612506	0.439988906331053	-0.0815014783322428	0.764131204124161	0.294732849052042	0.267799442596686	-0.040574830729201	0.881400379980207
LOC442552	brown	-0.293168203310638	0.270467457172236	-0.293168203310638	0.270467457172236	-0.446741296380166	0.0827815418155129	-0.0751737541118593	0.782014782345328	0.020037183300554	0.941285767527148	-0.516027894255899	0.0407375631153714	-0.114377135693836	0.673181689130222	-0.303886494396934	0.252513863294019	-0.207339472855064	0.440995585333269	0.308469966408859	0.245067361235473	0.378149484158467	0.148688814603923	0.030456194573019	0.910849106088259	0.646478367570647	0.00680802122694671	0.482756798973792	0.0582175783568363	0.391811093074777	0.133385405377177	0.0788066987984397	0.771734150169928
CALCOCO1	brown	0.31155165025155	0.240138499891128	0.31155165025155	0.240138499891128	0.499161083099112	0.0490196268205888	0.433670223713566	0.0933096174427653	-0.198560236874073	0.460998862707872	-0.285131530572129	0.284425324336301	-0.12807870414612	0.636418652057753	0.806071339420634	0.000162820821675569	0.359821965945868	0.171026402941393	0.316383708509087	0.232535873994141	-0.151553951815225	0.575278817583669	-0.203615225246885	0.449426684331141	0.0659451857524149	0.808279121567235	0.265097720091535	0.321061762181373	0.732910560884136	0.0012387962951463	0.210711320580305	0.433432313580026
LOC119710	brown	0.587689880671566	0.0166652220272518	0.587689880671566	0.0166652220272518	0.418320418926935	0.106850141875855	0.0923792488115753	0.733652218105581	-0.0124367126863109	0.96353916242063	0.144581362477112	0.593179789862186	0.129737892486869	0.632018316363078	0.482480771722222	0.0583824888566881	0.112732238226436	0.677644152660027	0.336223368772687	0.202925009148443	-0.0840931782831187	0.756838079269109	-0.411478393196892	0.113309508736411	0.407837844022842	0.116855438627213	-0.0823165000646847	0.761835672841105	0.451615325111063	0.0790836816712261	0.457198498771766	0.0749959826041662
TRG20	brown	0.488739831301303	0.05472678784764	0.488739831301303	0.05472678784764	0.401783427326108	0.122922445861341	0.296492358873815	0.264818404795516	0.254299426633726	0.341890086378885	-0.0715732204551605	0.79223718748614	0.355491143163809	0.176613307773594	0.251936594028214	0.346547573636065	-0.24248382123628	0.365535942050842	0.144086006232905	0.594460101463731	-0.0262936852481383	0.922997196485551	-0.218853646835891	0.415446624421709	0.33569401525235	0.203681719992002	0.120323902376958	0.657134616900613	0.442280400957753	0.0862734565453157	0.384069057251844	0.141918574146186
LOC440547	brown	0.597253106367908	0.0145693120336004	0.597253106367908	0.0145693120336004	0.820710204429211	9.79791106211586e-05	0.479058903976393	0.0604555402284534	0.217351743750133	0.418734374138789	0.686000450537267	0.00334570851384427	0.143960145788976	0.594785582493235	0.185939336247252	0.490523841875039	-0.283744068063755	0.286877995871037	-0.453737435552081	0.0775114965146352	-0.438909938249623	0.0889808926279143	-0.208490729241625	0.438405726281957	-0.121412349248475	0.654212391831274	-0.15936784884579	0.555492593323543	-0.140445446340362	0.603903768924149	0.00562957369100592	0.983491661819845
CPNE7	brown	0.670199523248604	0.0044989605268344	0.670199523248604	0.0044989605268344	0.753103918337238	0.000757937499234213	0.650631453514748	0.00634730645149	0.196945905541675	0.46472535167834	0.409986038417479	0.114753856424616	0.2009324374279	0.455549965003699	0.305093326378576	0.250539772388689	-0.25915333622268	0.332434637563002	-0.0594393575609464	0.826912320616809	-0.173693613072765	0.520006755064745	-0.354223170481241	0.178271602846319	0.152933901123826	0.571763130521898	0.0892921306180226	0.742266459251838	0.33951430224174	0.198261416123187	0.157664584530328	0.559780290970896
NR1H3	brown	0.61047146917482	0.0120178122180224	0.61047146917482	0.0120178122180224	0.516642005544798	0.0404573155435677	0.333167455391028	0.207318534419133	0.450911612213321	0.0796100768689952	0.583502812831384	0.017653518138988	0.357627392356798	0.173842593503451	0.156145889505029	0.563615337468567	-0.151856986202351	0.574506002036201	0.0917322466766089	0.735455173413485	-0.0357489958160388	0.895429331658991	-0.530680377488184	0.0344377919234824	0.104965274784522	0.698849107741197	-0.241486380225925	0.367572549262248	0.0265128308470826	0.922357209825846	0.151480026521585	0.575467412263339
LOC439956	brown	-0.577268578310812	0.0192086623686833	-0.577268578310812	0.0192086623686833	-0.513145383917588	0.0420725214724453	-0.202831648833787	0.451210843733266	-0.257027585344292	0.336556983073549	-0.231996112859576	0.387261802268387	0.0327828682374882	0.904066709989104	-0.432361166102239	0.0944140689180009	-0.0679473254177642	0.80256375444246	-0.239925803437976	0.37077154221416	-0.110134654133659	0.684711626961297	0.492570818789072	0.0525744558788641	-0.140049324363757	0.604934914130405	0.517013725941336	0.0402883878145542	-0.134465455917267	0.619544068262535	0.0267193815474084	0.921754045823755
HBE1	brown	-0.0343403556064436	0.899529983003334	-0.0343403556064436	0.899529983003334	-0.275436186763725	0.301828175325046	-0.0462969378494751	0.864808962586819	0.536691954976722	0.0320785887243959	-0.134103277104228	0.62049634161783	0.23657509219579	0.377691692989475	0.0840513258900716	0.756955702292216	0.282491459048849	0.2891031335121	0.515709051340885	0.0408836400143373	0.118271552923273	0.662657353436624	-0.313789083824818	0.236599096003662	0.304878552067896	0.250890390421522	0.113898394211544	0.674479426739443	0.299791591247801	0.259283667721562	0.0358533219112962	0.895125728481525
LOC442207	brown	-0.278725726818338	0.295854540223046	-0.278725726818338	0.295854540223046	-0.326568168963441	0.217013994380523	0.209081658112235	0.437079399227872	-0.384358887741044	0.141592588996901	0.0301192342874448	0.911831855025161	0.288878454978522	0.277864924799188	-0.328728501587547	0.213808806673938	-0.0340886520826425	0.900262963596104	-0.419295558998529	0.105951095224027	-0.557048542786404	0.0249919836858563	0.619122124139515	0.0105479264714831	-0.0421411636635272	0.876853871640616	0.707230180424803	0.00218356021952718	0.0361542210295453	0.894250147542633	0.254332847300509	0.341824465655697
TP73L	brown	0.719079848059075	0.00169355034545993	0.719079848059075	0.00169355034545993	0.831718995786249	6.48596383353629e-05	0.260432347259155	0.329968348004379	0.121898765040846	0.652907996548262	0.557221770323481	0.024937350385943	-0.0332779425919234	0.902624324684436	0.315197276403447	0.234388353425927	-0.266471483749878	0.318465987018277	-0.0857452172789775	0.752199167132145	-0.0908119979765702	0.738021795291192	-0.352855923696377	0.180071219294335	0.00235736460861968	0.993086828867077	-0.318123464486249	0.229836166557863	0.0726465379266468	0.789186495025579	0.14485882650611	0.592463139209255
KRTAP20-2	brown	0.745570468169264	0.000915104560445192	0.745570468169264	0.000915104560445192	0.837166221069656	5.23105576628904e-05	0.811623908149335	0.000134973315565599	0.114188377746404	0.673693257486383	0.177746164126615	0.510160899090096	-0.032785925512379	0.904057801836728	0.483855431412255	0.0575646084801972	-0.138205881883794	0.609742768602667	-0.140870175683114	0.602798935804157	-0.214178910932255	0.425724357613084	-0.376616743007794	0.150476859765295	0.308296430158118	0.245346775483587	0.209918658614082	0.435204286814742	0.450925772806137	0.079599459541324	-0.041655466328955	0.878263298952653
RPLP1	brown	-0.435775969804065	0.0915523456327908	-0.435775969804065	0.0915523456327908	-0.379409246635395	0.147230039965541	-0.31128316154255	0.240565436413078	-0.107582634007066	0.691679093986932	-0.665074559607118	0.00493477687529284	-0.583251258826332	0.0177143109152569	0.218377786520282	0.416486840393602	0.356275140177086	0.175593093455187	0.653593884864695	0.00603412608001169	0.649071377740837	0.0065173617205699	-0.280281173302154	0.29305458837269	0.344350580492826	0.191535130264108	0.121239893011345	0.654675084060824	0.432061203668958	0.09466845048569	-0.0891681834810929	0.742612926084301
UBA52	brown	-0.317215532330669	0.231242591204627	-0.317215532330669	0.231242591204627	-0.468140002508794	0.0674325951688532	-0.575807368208538	0.0195880509456952	0.435259222542874	0.091981375204906	-0.255607448319335	0.339327158616547	-0.0444451163801496	0.870172905923181	-0.350263090877293	0.183516799531418	-0.122737134812218	0.650661997296452	0.44523542306131	0.0839487460253814	0.658239200637224	0.00556796295616922	-0.25503681257837	0.340443909022711	0.172122572271929	0.523846912089196	-0.307617081799833	0.246442515754953	-0.208200596351002	0.439057674388397	-0.025509095473048	0.925288850963533
LIN28	brown	0.17229132114579	0.523433814496405	0.17229132114579	0.523433814496405	0.186323474273577	0.489612114013188	-0.0797921188068649	0.768951627443929	0.254965716346088	0.340583192677914	0.316069847192214	0.233025032981089	0.110370568198366	0.684068731513582	0.139308955529114	0.606864045142933	0.00787522256317968	0.976907851354603	0.485150412549662	0.0568018915439216	0.243804391975577	0.362849206445898	-0.373342667967297	0.154344874958725	-0.0810590005871447	0.765378227835077	-0.155601498818241	0.564992778134025	0.180993595449368	0.502334199180049	0.18862371559146	0.484169635958376
TAF15	brown	0.0431005919235994	0.874070764643378	0.0431005919235994	0.874070764643378	0.348994579451865	0.185218188739018	-0.063806702629952	0.814393745065345	0.202174119604607	0.452710742228713	-0.145943784055597	0.589664239673784	-0.327403530483459	0.215770989600608	0.640935413661267	0.00746394993913965	0.351931466193269	0.18129478599755	0.576152828193562	0.0194978367048571	0.324919846903533	0.219480059243745	-0.387539394245714	0.138048836180299	-0.240620738595443	0.369345119127139	-0.253351555851508	0.343754187501452	0.355982546338745	0.17597338800638	-0.144263391231168	0.594001498319933
PPIL5	brown	0.606937070596531	0.0126626936830582	0.606937070596531	0.0126626936830582	0.739010952174969	0.00107281695613494	0.401292771169293	0.123423495992081	-0.0476914575303737	0.860773265811855	0.553425607354652	0.0261557915408287	-0.0988494882926251	0.715695141261039	0.128893217255671	0.634257045642157	-0.287109977022649	0.280949813940599	-0.584462787283284	0.0174230097121323	-0.524607715052883	0.0369520834197941	0.200293610662448	0.457014160734721	-0.155912834472702	0.564204847319433	-0.0659880696283631	0.808156607652349	-0.113681196827959	0.675068473595674	-0.279422814909972	0.294597755909069
TRNV	brown	-0.637458350192374	0.00790036791159762	-0.637458350192374	0.00790036791159762	-0.588527600971884	0.0164727656593171	-0.490247792262953	0.0538719472178991	-0.368314684006	0.160414552917279	-0.379777304853022	0.146805677163183	-0.274123060997341	0.304232495437591	0.0766292392093233	0.7778918389351	0.576934823161428	0.01929481277446	0.349594529623826	0.184412220653184	0.184407584863507	0.494167400975832	-0.00273697974271997	0.991973606417472	-0.208713550190212	0.437905368370279	-0.214166592169619	0.425751613973223	-0.147244770628949	0.586315203636154	-0.043512505068739	0.872876310728101
RPS2	brown	-0.567568017803304	0.0218370723692297	-0.567568017803304	0.0218370723692297	-0.686879637862667	0.00328933328630228	-0.633671113703681	0.00839849114940988	0.0674590932213283	0.803956623098865	-0.426606975440959	0.0993792297034216	-0.0553510295659069	0.838666693850362	-0.268000153185515	0.31559190694179	0.105667107656576	0.696924130303182	0.467949972036309	0.0675590001716978	0.326975285296043	0.216407641790573	0.0764209294298367	0.778481578911702	0.267963210945221	0.315661183798646	0.121484298555839	0.654019389987042	0.0876738583405256	0.746793610296463	0.37809079447948	0.148757013688
LOC442558	brown	-0.393676406201977	0.131383391293368	-0.393676406201977	0.131383391293368	-0.538896316604383	0.0312450137181934	-0.255694107103922	0.339157747610238	-0.312676664631083	0.238354719318349	-0.620361376493571	0.0103495160443849	-0.297536448000223	0.263059103205848	-0.163676931156219	0.544709298730905	0.0265887562341265	0.922135489851514	0.408872130356834	0.115840273932638	0.403009137813858	0.121676933924894	0.0124617374472421	0.963465842593682	0.613480812040106	0.0114893122449637	0.446192322956535	0.0832056919947322	0.412341992944387	0.112479519539915	0.166281136476412	0.538237538121293
LOC440019	brown	-0.149950102273068	0.579376291206265	-0.149950102273068	0.579376291206265	-0.621942561220385	0.0101006445065854	-0.349936991656672	0.183953194672514	0.059733562946216	0.826067746795268	-0.156186271007006	0.563513219760355	0.490217695808112	0.0538889111663059	-0.365842805245396	0.163456437043472	-0.00294935884963943	0.991350810019819	0.323304815409011	0.221913566246351	0.326106067725194	0.21770355392275	-0.139597291595765	0.606112456332985	0.228990606222182	0.393613971141272	-0.0185384316326605	0.945671225893275	-0.0802610022301488	0.767628570428785	0.407740179907553	0.116951616372579
TMSB4Y	brown	-0.127765031326984	0.637251831841579	-0.127765031326984	0.637251831841579	-0.320876395387713	0.22560484323687	-0.271161384891931	0.309696600228727	0.324632621833009	0.219911597411043	-0.301932995265189	0.255729660630408	0.167550964317713	0.535094350916675	-0.0116838138046952	0.96574519980771	0.0662458993822015	0.807420108195522	0.493215571214656	0.052218482365413	0.217822008189255	0.41770348016998	0.0180848620876142	0.946998697724653	0.267127349445031	0.317231023275905	0.173448561058189	0.520604895370234	0.358393501758949	0.17285601268483	0.578237407394417	0.0189602705277933
PWWP2	brown	0.296140273960996	0.265413290593743	0.296140273960996	0.265413290593743	0.322039503840571	0.223832057186699	0.0362807257849948	0.893882067745053	0.127401843085462	0.638217043749147	-0.368653205366206	0.160000947625783	-0.455119433788733	0.076499851361953	0.441291177097195	0.0870618810422523	0.0328798199787012	0.903784221521211	0.360176687275821	0.170574070808268	0.0969330870183621	0.720999713822958	-0.111117309776737	0.68203510910926	0.578178849947073	0.0189752126542407	0.221583493911056	0.409505673407203	0.666396809493554	0.00481923210552012	0.163812728267741	0.544370980510819
TPM4	brown	0.211575189081162	0.431505388307408	0.211575189081162	0.431505388307408	0.605386115171441	0.0129541023606735	0.25932474140414	0.332103508794309	0.0916586537213901	0.735660331933321	0.470258392200487	0.0660351427563547	-0.100910060451235	0.710005082081135	0.296115311132934	0.265455499004868	-0.0857270239590733	0.75225021086438	0.0279089407900343	0.918281113237656	-0.00634003171848893	0.981408608642317	-0.29071226696039	0.274687787323402	-0.285919831585587	0.283037444952103	-0.204430429669075	0.447574288389756	0.0558343718246946	0.837275318276841	0.0437955370436693	0.872055731759868
GLG1	brown	-0.271902954628939	0.308323084213841	-0.271902954628939	0.308323084213841	-0.331173385657899	0.210218204409193	-0.440169004463559	0.0879624977690055	0.163462618228871	0.54524341601664	0.35535761695682	0.176787455134775	0.266502674757442	0.318407192617286	-0.43413819268302	0.0929170331641104	-0.093478442982592	0.730592164612569	-0.0643087135410472	0.812957415818376	0.0980109575433841	0.718014698747629	0.228793025628032	0.394033511210269	-0.501407060632172	0.0478500080057954	-0.232248819415249	0.386730248862887	-0.510329338354213	0.0434081326317242	0.111625252818403	0.680652983768377
LOC442091	brown	0.799768506492935	0.000200053319460408	0.799768506492935	0.000200053319460408	0.896068340340687	2.65794959645742e-06	0.463876547850164	0.0703103358812216	0.211688417813762	0.431253150267313	0.550969535841562	0.0269680671834203	0.103634510234455	0.702503828417077	0.396550561346566	0.128339227416485	-0.196600426613333	0.465524775772662	-0.195219632428524	0.468726640543486	-0.298768094644253	0.260992996665041	-0.387620505969637	0.137959261862947	0.0855182945338241	0.752835897307833	-0.202508589764298	0.451947465699456	0.0938208680589151	0.72963966049612	0.0820188338614602	0.762673843252926
LOC442610	brown	0.282443736249508	0.289188111961023	0.282443736249508	0.289188111961023	0.310668307314621	0.241544932185393	0.236073824875346	0.378732985631859	0.159873482400336	0.554222489909934	0.0951275471459362	0.72600836062647	-0.184363519164184	0.494272409392394	0.257335125361577	0.335958790015633	-0.048125642638772	0.859517401980262	0.390611313377694	0.134684125262267	0.119176854627594	0.660219218038656	-0.27215104701153	0.307864373999031	0.469483599456172	0.066543777407813	0.122537610258144	0.651196270604823	0.517331998304346	0.0401441713610084	0.196788252108912	0.465090071110095
RPL11	brown	-0.541461855305665	0.0302957215536308	-0.541461855305665	0.0302957215536308	-0.363676442107099	0.166153883421589	-0.447886804065507	0.0819015044101282	0.190932520174638	0.478736363647382	-0.277863376149685	0.29741367903592	-0.175515946709002	0.515568573786483	-0.24367472300116	0.363112534082534	-0.0397884462549246	0.883684293188626	0.236833445983812	0.377155621928473	0.532727080619917	0.0336202937805626	-0.0686210868683061	0.800642508200518	-0.240749859907258	0.369080419109254	-0.00329307132825494	0.99034289187375	-0.187026701954672	0.487945148317274	-0.437037565444496	0.0905109028727658
EIF5	brown	-0.498818467940028	0.0491999010241787	-0.498818467940028	0.0491999010241787	-0.685228836166816	0.00339582507137305	-0.270485714200871	0.310951178506717	-0.131266643457363	0.627974131089709	-0.480313252826972	0.0596894414012318	0.154221186190453	0.568491730526864	-0.488034369786005	0.0551301297157675	-0.170307188675547	0.528300339998192	0.0120961733369538	0.96453693265645	0.293177339625936	0.270451831259616	0.388337056667072	0.137169678048263	0.112882793998429	0.677235287404669	0.35767167305559	0.173785468248043	0.00718847658974593	0.97892112852471	0.272632890871869	0.306974615563902
ESPL1	brown	0.475402738620582	0.0627297919947261	0.475402738620582	0.0627297919947261	0.779662046503807	0.000369003888792328	0.663710994257659	0.00505624408393659	0.0822789336499887	0.761941438931345	0.102308187133496	0.706152440063461	-0.0760222405219881	0.779610611679455	0.396008812295238	0.128909264161811	-0.170662616950019	0.527427071095447	-0.382971333539128	0.143157869397427	-0.366855353690444	0.1622057698438	0.0621569292033438	0.81911787936622	-0.149426106932606	0.580717611542173	0.22905278085227	0.393482000044305	0.248579267444561	0.353226660471569	-0.0575824543271545	0.832246992420258
RFNG	brown	0.678619330507871	0.00385037730029412	0.678619330507871	0.00385037730029412	0.859572528192115	1.97574998498207e-05	0.581295758380105	0.0181924562622955	0.0223988898887473	0.934378493007415	0.229820134559077	0.391855184998257	-0.206156949850224	0.44366386373677	0.693646308406699	0.00288057304595666	0.168368325574207	0.533075507267724	-0.08005032426862	0.768222970139121	-0.229002416800367	0.39358890032387	-0.394193593921884	0.130831982102241	-0.0372175392897779	0.891156939991481	-0.1062491374168	0.695329060226173	0.254409137113539	0.341674699145085	-0.106868013945478	0.693634323385339
FTHL7	brown	0.68658417953888	0.00330819257114659	0.68658417953888	0.00330819257114659	0.666320910409407	0.00482580536407717	0.525722301387069	0.0364805337705504	0.144684021780168	0.592914594182459	0.685105791784677	0.00340387244680188	0.264299590568914	0.322575474050722	0.454177948652676	0.0771879902710997	0.223181852905969	0.406048126264678	-0.151268744046392	0.576006569007786	-0.432695722153816	0.0941309242323409	-0.497564173500913	0.0498640853012394	-0.123562031891005	0.648454837929402	-0.312517824376613	0.238606065615608	-0.0895814235944568	0.741457985222763	-0.000186637050499303	0.999452665016012
LOC400664	brown	-0.512292661359145	0.0424736559880362	-0.512292661359145	0.0424736559880362	-0.398800735397778	0.125990170405243	-0.0957592975629409	0.724254662001995	0.035351790120765	0.896585378625107	-0.202585644246922	0.451771715394525	0.144611442944208	0.5931020791937	-0.364515850177786	0.165105193140747	-0.141080742550654	0.602251495647696	0.0979562610735076	0.718166081497641	0.434900765819934	0.0922798244894538	0.0225239922863323	0.934012724743068	-0.326757272026973	0.21673221250533	0.24520439408285	0.360012893389527	-0.118184846301671	0.66289103664902	-0.122993484212299	0.649975796239893
LOC402634	brown	0.317088216444931	0.231440241663516	0.317088216444931	0.231440241663516	0.418187933359263	0.106972701670304	0.522127999160909	0.0380176757513697	-0.303661337124759	0.252883229214814	-0.244972029369438	0.360482791305656	-0.323084423723369	0.222246974047354	0.761737190765932	0.000605784084193978	0.491259115220895	0.0533042073713513	0.139578191649075	0.606162231609286	-0.356002373866882	0.175947600264735	-0.25212867691403	0.346167617174125	0.430688785633487	0.0958385390058023	0.442387007832618	0.0861887959166297	0.67038084179465	0.00448412713255458	0.00421147926263581	0.987649781634198
RABAC1	brown	0.252562370102126	0.345310601832283	0.252562370102126	0.345310601832283	0.396213701427703	0.128693471791017	0.0101080666628177	0.97036296649152	0.0703583076825768	0.795693746735653	0.283471819881361	0.287360742564377	0.141660993167409	0.600743967796108	0.51253823051721	0.0423578434703776	0.298569142280716	0.26132606564593	0.169000851672829	0.531515550168441	-0.308814663837869	0.244512944994214	-0.252830646217809	0.34478106685689	-0.110284405054315	0.684303513351134	-0.184083909051276	0.494938966278694	0.142693450735246	0.598065331102869	0.461751168407814	0.0717778328194536
BTBD3	brown	-0.625294746903695	0.00958863550067358	-0.625294746903695	0.00958863550067358	-0.662029396937211	0.00520932387449576	-0.382505285900534	0.143686243644683	0.245677280480876	0.359057657626517	-0.225609542044616	0.400826330950386	0.289258118191569	0.27720533069866	-0.265263417491243	0.320748022147816	0.166062463038786	0.538779646456552	0.411338382392281	0.113444472602309	0.530647397638549	0.0344510868791933	-0.0776772409165742	0.774926600344011	-0.333156423028598	0.207334505842195	-0.1272578542772	0.638599860449602	-0.160686191722595	0.552183690644026	0.221338324408894	0.410037391932521
ASPSCR1	brown	0.679282938220983	0.00380264379624047	0.679282938220983	0.00380264379624047	0.703411887931239	0.00236390864216502	0.565160685243886	0.0225303464621773	0.261760742292678	0.327418004334321	0.876177104766402	8.57352011375426e-06	0.386119536121378	0.139623278454815	0.0255300021827547	0.925227778770847	-0.290494581235683	0.275063777700607	-0.452323207841149	0.0785567055503013	-0.323990396103508	0.220878456410063	-0.302558494667255	0.254697244173167	-0.264525322594231	0.322146938020375	-0.269869530522643	0.312097893109172	-0.298153028926851	0.262023529937515	-0.0693373142018046	0.798601343772225
IDH2	brown	0.465562230548046	0.0691620547101899	0.465562230548046	0.0691620547101899	0.58349390812319	0.0176556673599519	0.672198708845699	0.00433756670660047	0.0790387065227184	0.771078795699642	0.377454041262978	0.149498301842329	0.06793219086545	0.802606923183483	0.574032877924971	0.0200565486769599	0.391393031251074	0.133836962507675	-0.015680693359718	0.954037134998918	-0.248031724272067	0.354322753120579	-0.659623432869698	0.00543476709124437	-0.148740168721392	0.582475420935437	-0.148687255532478	0.582611109725744	0.072173915206913	0.790529480504331	-0.0878457792515766	0.746312286501541
RPLP2	brown	-0.654505629266001	0.0059402610589202	-0.654505629266001	0.0059402610589202	-0.49082668926692	0.0535464190805061	-0.479569484108069	0.0601428340865642	0.0888409072006769	0.743527977084081	-0.422193440051735	0.103310782430667	-0.223048680961152	0.40633560912698	-0.24641346045759	0.357573384784114	-0.015499220904334	0.954568548622074	0.309477866829468	0.243448440393017	0.394142096122346	0.130886815901902	0.127769981836674	0.637238679098883	0.0136714279186593	0.959921918731209	0.301677252663093	0.256152518345227	0.0930352883932571	0.73182541006653	-0.0237526881704028	0.930420992143659
SLC23A2	brown	-0.45283834387336	0.0781748145355383	-0.45283834387336	0.0781748145355383	-0.638852928174117	0.00772296359558577	-0.243716815510398	0.363027042311862	0.0506295987943194	0.852281048760082	-0.266118386785279	0.319132007636445	0.153076068453621	0.571401448089823	-0.153141367607105	0.571235355432681	0.392731176918869	0.13239529169949	0.114319967229667	0.673336611895714	-0.000286595573266206	0.999159525034046	0.0585482310705718	0.829471554509025	-0.0327665501848701	0.904114256990569	0.0593838405459332	0.827071712989887	-0.150060765132521	0.579093182312867	0.222564338832626	0.407382084407622
AOX1	brown	0.31358087418384	0.236927073949427	0.31358087418384	0.236927073949427	0.607354464194473	0.0125851544177576	0.633296628822891	0.00844906634869699	-0.320318970313428	0.22645760401021	0.199102251515802	0.45975102329432	-0.335512583574679	0.203941495495971	0.554363292100466	0.0258506734048959	0.283688094939277	0.286977206915381	-0.278924433339269	0.295495966836041	-0.580802693212988	0.0183145828885056	-0.0484631891638232	0.85854127946078	0.0339981677790512	0.9005264795462	0.278625254224175	0.296035945188291	0.294230388219348	0.268654475668483	-0.129849230560234	0.631723448528034
CA2	brown	0.528518503041885	0.0353175498864104	0.528518503041885	0.0353175498864104	0.415050833565839	0.109903713727302	0.40049648485671	0.124239658946917	0.235298273438886	0.380347141639366	0.184859193910451	0.493091829359003	0.441100460809785	0.0872144755898308	0.100949472520552	0.709896388470989	-0.312992108801752	0.237856057568023	-0.0155238869458826	0.954496316929845	-0.323532416703038	0.22156958576063	0.0131687266997785	0.96139455645749	0.272567728048368	0.307094854766695	0.325529056772333	0.218566545711657	0.419237097160872	0.106004844582165	0.314992725107707	0.234708672197114
LOC440996	brown	0.390281612631546	0.135042528638204	0.390281612631546	0.135042528638204	0.537791276204371	0.0316607971351954	0.309247947641808	0.243817154872937	0.0326320396830381	0.904506200858045	0.17610671907427	0.514133543139869	-0.239598932502516	0.371443525622656	0.249203960807785	0.351978454090871	-0.230040769591866	0.391388103282194	0.212659091871407	0.429093911780223	0.25917710797958	0.332388702835249	-0.440026117479019	0.0880776503560938	0.287252009017414	0.280701297628974	-0.0335125360223999	0.901940942697198	0.370530448158886	0.157720320520099	0.097091418371593	0.720560998999923
FLJ30313	brown	0.663711526347167	0.00505619622293745	0.663711526347167	0.00505619622293745	0.891561877641359	3.53362182536232e-06	0.582656793425575	0.0178586207231876	0.175999310806937	0.514394308617868	0.6615600480878	0.00525270474324817	0.170172464248963	0.528631521809886	0.383729981191569	0.142300596839618	-0.139255456696354	0.607003538092121	-0.258548556773789	0.333604491365502	-0.261577068850085	0.327769954433301	-0.395982682825534	0.128936802042954	-0.268622850555449	0.314425512769566	-0.249603730230205	0.351180973767786	-0.0276461569887227	0.919048196639848	0.00221832878883277	0.993494554892865
LOC440548	brown	-0.568806681671231	0.0214868284996754	-0.568806681671231	0.0214868284996754	-0.629540356451967	0.00896982281894055	-0.351656896302994	0.181659245502678	-0.120364737506116	0.657024899710465	-0.602137192265215	0.0135815678297893	-0.198307137480446	0.461582129516164	-0.321235063208042	0.225057223119134	-0.0612686991223597	0.821663758330496	0.304398811287292	0.25167466238132	0.386621599435876	0.139065159227573	0.147035385069266	0.586853680504553	0.424563970302762	0.101185730807909	0.46701773009083	0.0681816173935919	0.259695413672237	0.331388073671537	0.125987906071663	0.641979912203696
LOC92497	brown	-0.202643270757578	0.451640299963301	-0.202643270757578	0.451640299963301	-0.310239680902321	0.242229228914307	0.137365988642816	0.611938267984579	0.398558325722565	0.126241793546842	-0.294794850325792	0.267694050808068	0.227905665613798	0.395920680736513	-0.406197748755583	0.118477893560171	-0.328227362838679	0.214549607018	0.0111938803650576	0.967180859232637	0.127775472367086	0.637224091722901	0.0543600724964567	0.841520714375208	0.424424080618344	0.101310269380601	0.42530477530591	0.100528022856009	0.13474093782148	0.618820125593193	0.144824967780404	0.59255057264879
RHPN1	brown	0.598326770650218	0.0143475121403904	0.598326770650218	0.0143475121403904	0.679200640106787	0.00380853754168991	0.63132915646327	0.00871875509321929	0.0496956727410981	0.854978804049513	0.572347452526235	0.0205095112629867	0.314443613981193	0.235569917604426	0.0796279743544509	0.769414938346444	-0.35790815625316	0.17348059882341	-0.511096831874941	0.0430410159788329	-0.639662691950541	0.00762141349979727	0.0855035797346679	0.752877191220052	0.093377887083316	0.730871945343976	0.307719653468675	0.246276880204226	0.14389560071809	0.594952527122402	0.220014949453797	0.412913783870189
FLJ22349	brown	0.440523691547759	0.0876771210999316	0.440523691547759	0.0876771210999316	0.750790552558751	0.000803638147655981	0.79589634234689	0.000226242463504947	-0.144602106030036	0.593126199979545	0.167657016730585	0.53483221333505	-0.130995213629563	0.628691456519835	0.432829635717016	0.0940177586679947	-0.0500789566698901	0.853871459471585	-0.428278220324853	0.0979185247484264	-0.529362491918172	0.0349720954002976	-0.0214810767529674	0.93706232200575	0.0394579048376712	0.88464454907598	0.414966605505407	0.109983176411434	0.330418010129619	0.211323399617384	-0.0869095617507854	0.748934457200268
SIGLEC5	brown	0.284235691311934	0.286007488707614	0.284235691311934	0.286007488707614	0.483964985162488	0.0574997928155128	0.0781029138865135	0.773723021824249	0.0770945457559369	0.776574933407013	0.051086904711855	0.8509606246562	-0.119834826990595	0.658449190573798	0.653658561715924	0.0060274288010581	0.388712692937773	0.136756994004152	0.173832286804677	0.519668409918482	-0.0688974565848269	0.799854742702971	-0.346941847564458	0.187993287944303	-0.320228833525443	0.226595688644872	-0.164887806786407	0.541695862606136	0.163385817914234	0.545434876301821	-0.198512754627409	0.461108257517892
IFITM4P	brown	-0.600214476267442	0.0139639514905307	-0.600214476267442	0.0139639514905307	-0.572579675942359	0.0204466354239594	-0.483126499991113	0.0579972411622368	-0.0411256399758893	0.879801173470696	-0.504887553712666	0.0460787586161786	-0.262712676577168	0.325597425960638	-0.172079907818399	0.523951378267622	0.100892189850784	0.710054368712841	0.464301911371138	0.070019280326673	0.577501437142664	0.0191487324331163	-0.059004590965311	0.828160728161715	0.131933502739135	0.6262131042895	0.0799366614607806	0.768543704862877	0.123217405303014	0.649376615556207	-0.241191846159528	0.368175136189624
VIPR2	brown	0.758737285391594	0.000655505024207021	0.758737285391594	0.000655505024207021	0.944293772117117	3.84977545862418e-08	0.656441496780861	0.00574482299860609	0.190510054208861	0.479728328961271	0.337800579062256	0.200681173527292	0.0578328999922123	0.831527084854609	0.488719483758986	0.0547383907325373	-0.184770569251365	0.493302813791166	-0.215124535322438	0.42363478084855	-0.203757049335835	0.449104139129162	-0.413409073599965	0.111459854718129	0.00934265189652216	0.972606360795623	-0.12826718182382	0.635918212733652	0.184208802398859	0.494641182852156	-0.0313168765279314	0.90833946923773
METT10D	brown	0.302418492863726	0.254928099890949	0.302418492863726	0.254928099890949	0.680641515820866	0.00370640503371186	0.617226973481369	0.0108571318926036	-0.0585492684579793	0.829468574287495	0.247193309292658	0.356004815351326	-0.215891844697408	0.421943157652916	0.532431787643025	0.0337373227642012	0.173610298403834	0.520210080087523	-0.209371689542441	0.436429181494285	-0.44281832494219	0.0858468780157861	-0.205111509446614	0.446029625822155	-0.0597245682683262	0.826093565124575	0.178432786531946	0.508501349698659	0.259003441571068	0.332724366387004	-0.0357698392520017	0.895368673326431
AMPD2	brown	0.363924992462566	0.165842902096206	0.363924992462566	0.165842902096206	0.430181672826125	0.0962734775951682	0.052631567809117	0.846503330433595	0.0942038875871875	0.728574676054446	0.71303907694959	0.00193072101971816	0.184057170883067	0.495002729194162	0.310603321362695	0.241648603677579	0.284323172020209	0.285852754684386	-0.0582803373756195	0.830241236235858	-0.227395584854412	0.397007671421559	-0.386734342696147	0.138940037985268	-0.544534098278168	0.0291880243538976	-0.524201647360141	0.0371250176724958	-0.362614054831961	0.167487507866048	0.0330986826297015	0.903146560831582
HES4	brown	0.7824930629253	0.000339822775342694	0.7824930629253	0.000339822775342694	0.525122660543021	0.0367336562469765	0.525304042133088	0.0366569513334419	-0.0109671499164196	0.967845283156662	0.432985120989432	0.0938864850855223	0.428369151821344	0.097839487695594	0.188826839265927	0.483690440638152	-0.163232892555034	0.545816201656976	-0.267342863882663	0.316825829428255	-0.575790178757939	0.0195925482620696	-0.0715138457569928	0.792406031232776	0.343776448516933	0.192325729922368	0.180985728836723	0.502353090226644	0.279101967054309	0.295175819231452	0.428345312426607	0.0978602043637444
DHRS10	brown	0.544363401596553	0.0292487461973979	0.544363401596553	0.0292487461973979	0.512121701851082	0.0425544220386462	0.325881887178983	0.218038585138383	0.403662718900728	0.121016386283758	0.126966818256116	0.639373886287004	0.241248456172083	0.368059275458469	0.26071762097817	0.329419699655452	-0.231060806894554	0.389232601743318	0.217177945697407	0.419115703103917	0.205275149567441	0.445658898581084	-0.498290214863216	0.0494788185653263	0.181778862710469	0.500450122918346	-0.138777820461278	0.608249490814421	0.281234203761615	0.291346873643028	0.218011765432004	0.417287878678407
POR	brown	0.121073732026758	0.655120997880165	0.121073732026758	0.655120997880165	0.211026629226366	0.432728481815289	-0.208510200776037	0.438361990140309	0.0295529051608468	0.913483830293436	-0.149058161921541	0.581660246082871	-0.407069479884658	0.117613599133887	0.101940730458343	0.707164350745982	-0.272647546887945	0.306947575925946	0.408516848126622	0.116188291644988	0.475664549522543	0.0625648832671381	-0.244059041185701	0.36233238197226	0.453324613176633	0.0778155553162167	-0.0378726467233584	0.889251952878716	0.378536710162571	0.148239377946777	0.151275944566214	0.57598819102746
CSRP2BP	brown	-0.0612108597843289	0.821829597793471	-0.0612108597843289	0.821829597793471	-0.31535350188741	0.234143896106484	-0.281019107976888	0.29173177900383	0.0276028997200903	0.919174473917604	0.0330968254596819	0.903151971500478	0.542169716643283	0.0300377096667895	-0.281933464807373	0.290097669557116	-0.156135849033663	0.563640729282258	0.0982800294070001	0.717270135099881	-0.177007491217467	0.511949057552874	0.123744427824863	0.647967174385025	0.254210311544807	0.342065096817203	0.157945579477751	0.559071950132538	0.0483673379833161	0.858818443992636	0.769742412030946	0.000488071461789454
RPS10	brown	-0.453553395376715	0.0776469426058058	-0.453553395376715	0.0776469426058058	-0.419202259185285	0.106036883466906	-0.301347386651212	0.256698571787288	0.123817590190073	0.647771601242734	-0.532977368750777	0.0335213421106528	-0.325629090404018	0.218416776869237	-0.213136324254878	0.428034371751796	-0.0794878397895466	0.769810537291382	0.296506864560911	0.264793913369335	0.560128119034333	0.0240343304046657	0.0344918704083575	0.899088796565174	0.221609139938923	0.409450073884126	0.350575728483894	0.183099058755779	0.227717832569756	0.396320770292338	-0.212472841566351	0.429507787262437
NCF4	brown	0.678974792803164	0.00382474925045271	0.678974792803164	0.00382474925045271	0.683357728512546	0.00351986872459659	0.670205697920736	0.0044984547400145	0.24943837330338	0.351510712767644	0.481626740997126	0.0588949030542851	0.442764016170587	0.0858898765993226	0.295807827878249	0.265975743842568	-0.166064268465423	0.538775169669422	-0.0909287655327214	0.737695980117351	-0.259358385447052	0.332038535839055	-0.415700242104745	0.109292398093202	0.0509290814745645	0.851416281353817	-0.00369809965683578	0.989155186013378	0.205727466439863	0.444634984836651	0.242855263521566	0.36477912105891
LOC388255	brown	0.655640203745448	0.00582508607865796	0.655640203745448	0.00582508607865796	0.884427299697691	5.41274663057784e-06	0.376600731650775	0.150495614499481	0.222980668809168	0.406482470910761	0.356003217631902	0.175946502916944	0.0705965547349572	0.795015625059893	0.364543162995376	0.165071145125	-0.284481158153242	0.285573439448884	-0.3095133791337	0.243391521407608	-0.259443850997959	0.331873518632575	-0.248349243573803	0.353686898820018	-0.103868467413308	0.701860859114974	-0.23385001641185	0.383371426196877	0.014739087719168	0.956794671977197	0.082840333767053	0.760361261505783
CD109	brown	0.550287338379646	0.0271970726988884	0.550287338379646	0.0271970726988884	0.647775449780416	0.00666136503492757	0.216299346662371	0.421046204038722	0.0103407887308319	0.969680909738853	0.815104566279834	0.00011962925263742	-0.0347096493265363	0.898454708358855	0.193267735922272	0.473271198735518	-0.0614702896641992	0.821085804542994	-0.261168240298112	0.328554122848833	-0.322366177184863	0.223335743719146	-0.158350390224943	0.558052170691403	-0.235530094671942	0.379864259098043	-0.276647789773895	0.29961973473217	-0.17888387200174	0.507412457454981	-0.0152374757203409	0.955335059886681
RPIA	brown	0.522164134786253	0.038001982970162	0.522164134786253	0.038001982970162	0.763830720145009	0.000572957724722701	0.597064333054286	0.0146085845107689	0.218963367133398	0.415206972759062	0.653663675643969	0.00602689950753533	-0.0190132217143486	0.944281791044035	0.177172144475377	0.511550218263619	-0.235471401145381	0.379986485786369	-0.382647817076954	0.143524510479711	-0.326633051843834	0.216917286255245	-0.160188888304437	0.553430860099811	-0.0962628670096277	0.722857705097524	-0.0799679614198873	0.768455378845817	-0.0537905750126212	0.843161743638365	-0.158822918020889	0.556862819244122
Magmas	brown	0.781364733264003	0.000351215636300047	0.781364733264003	0.000351215636300047	0.94485336565568	3.59248278325625e-08	0.727526778854218	0.00140216192187051	0.016036744401618	0.95299454830248	0.341060969345443	0.196093870661336	-0.12874235827994	0.634657196349395	0.612490993180786	0.0116610860556384	0.00852451057894159	0.975004506602214	-0.196189781845257	0.466475872863637	-0.329044196115395	0.213342978327224	-0.384310866063926	0.141646565777077	0.117401610008105	0.665003257041116	-0.0115544458345625	0.966124279328204	0.292594026676419	0.2714505783539	-0.0625074065812855	0.818113792149163
HPR	brown	0.675793558718606	0.00405905913892165	0.675793558718606	0.00405905913892165	0.85510495539689	2.42963643737045e-05	0.787655606256161	0.000291515360537362	-0.0404387841237366	0.881795440857722	0.115271975572283	0.670758340733242	-0.187170979465866	0.487603482321983	0.644124148917943	0.00708075900042538	0.0686668899115986	0.80051193852502	-0.181626097932763	0.500816387476477	-0.321447037477875	0.224733973833375	-0.315669238223942	0.233650330361297	0.183492094965865	0.496351185350156	0.187548044393485	0.486711090367382	0.420343658696216	0.104990731826743	-0.0587221206654995	0.828972032435773
APOBEC3D	brown	0.713626933235276	0.00190651937834437	0.713626933235276	0.00190651937834437	0.88598406815068	4.9436743575526e-06	0.630492366412063	0.0088355013025966	0.0248537835810565	0.927203329397005	0.0501648837842865	0.853623242690399	-0.238423501116519	0.373865522026671	0.609116402955591	0.0122619330408128	-0.0901850791652744	0.739771793212879	-0.0963879985176433	0.722510703603958	-0.196374554362928	0.466047801529294	-0.301002288719372	0.257270607145446	0.303097882751458	0.253809028324744	0.124245316825533	0.646628661077024	0.492836032470984	0.0524278119459212	-0.00235488116067352	0.99309411162663
INSRR	brown	0.695996930831913	0.00274858817924006	0.695996930831913	0.00274858817924006	0.797481530147743	0.000215197507385457	0.680236644445311	0.0037348779248102	0.312872263664742	0.23804543454844	0.517400503946029	0.0401131807339321	0.338729793744666	0.199366770705132	0.182625584269545	0.498422337147483	-0.354157612761327	0.178357619906935	-0.31119856428801	0.240700056768784	-0.24600046375108	0.358405638457314	-0.339013739177549	0.198966237621096	-0.0927375916232836	0.732654209908459	-0.143593905549335	0.595733107946774	-0.0010627668281942	0.996883318773753	0.0163311240497753	0.952132601332077
ENTPD4	brown	-0.307084542427022	0.247303588658812	-0.307084542427022	0.247303588658812	-0.509120386491356	0.0439911634678524	-0.42823824521564	0.0979532851647987	0.289464437493046	0.27684728687834	0.264174740203546	0.322812635225109	0.65449338732994	0.00594151361550968	-0.485931864272487	0.0563452558010022	-0.0403562249487107	0.882035194239593	-0.0543917451131629	0.841429466379473	-0.0448378958143705	0.869034738994319	0.186064393395558	0.490226937507965	-0.406491086006584	0.11818656697817	-0.15644131295862	0.562868446646169	-0.508964390540729	0.0440668191127853	0.310777677092404	0.241370518337432
HNRPU	brown	0.341481009201138	0.195507886578235	0.341481009201138	0.195507886578235	0.335851381243127	0.203456575167271	0.112859805653817	0.677297711535882	0.30741940367025	0.246761927264862	-0.00968039267423068	0.971616433959107	-0.0484090086720708	0.858697946581142	0.212267649208845	0.429963993114955	-0.177169064882699	0.511557676633138	0.456008814810052	0.0758538818012664	0.455136393523753	0.0764874961890528	-0.584265035263488	0.0174703014748812	0.32378572316165	0.221187155276869	-0.204165984000625	0.448174767748449	0.320054807499074	0.226862437815353	0.0303114090271813	0.911271360200531
LOC389654	brown	0.672814872580011	0.00428877188498671	0.672814872580011	0.00428877188498671	0.837346687769187	5.19323813585885e-05	0.436028072959843	0.0913435555902412	0.212241751281188	0.430021589943717	0.793586751819132	0.000243172540571044	0.0744108102840235	0.784178151015911	0.213675808258191	0.426838252611337	-0.225373965585737	0.401331464128762	-0.386199769288183	0.139533984631666	-0.356799824016538	0.174912506833686	-0.206312245101437	0.443312984857848	-0.216856856578332	0.41982067911923	-0.259509675101259	0.331746457293564	-0.158786630561547	0.556954115798558	-0.0818176559543681	0.76324046137622
LOC441510	brown	0.597880198778411	0.0144394431189244	0.597880198778411	0.0144394431189244	0.613407683963539	0.0115019344768455	0.25365336039409	0.343160028648105	0.0291081926275458	0.914781284520976	0.387929791970535	0.137618072077771	0.107107947208381	0.692977653526271	0.158243504872932	0.558321352960404	-0.345097391131278	0.190509925877615	0.0174007893606296	0.949001034414493	0.0797795257371327	0.768987169801325	-0.431457065201881	0.095182265209298	0.127806198782574	0.637142459332348	-0.239530441058038	0.371584415740372	0.12222032564688	0.652046201507418	0.297931382092602	0.262395506686663
KIAA0404	brown	0.340140432466573	0.197382073264382	0.340140432466573	0.197382073264382	0.136381597412527	0.614515433369249	-0.176681787907415	0.512738432241887	-0.12886092100966	0.63434270286775	-0.134394975282965	0.619729337970285	-0.0790118683049423	0.771154598459713	-0.0933153056177634	0.731046084335712	-0.365945096260668	0.163329798433855	-0.132440775129042	0.624874776950266	-0.17648001383191	0.513227734385742	0.308077019696957	0.245700336587228	0.48738730658363	0.0555020111524655	0.303406032810949	0.253302454797793	0.26289083527957	0.325257347418802	0.0774436505284486	0.775587275055538
MGC27348	brown	-0.372068356015126	0.155868311881538	-0.372068356015126	0.155868311881538	-0.331856226996282	0.209222335984372	-0.170188623037128	0.528591795055962	0.450238817390149	0.080115702645222	-0.261330007435942	0.328243710496815	0.0833329871366924	0.758975317220884	0.065544826778095	0.809423098627053	0.281290247412478	0.291246635560212	0.566146900140916	0.0222443117816747	0.317119961734795	0.231390948994492	-0.358879328889681	0.172232303040326	0.0936662590482763	0.730069681687445	0.144570914336156	0.593206782833166	0.202536827915624	0.451883054512007	-0.0288091758025438	0.91565378335475
SLC17A7	brown	0.580944856826852	0.0182793055313236	0.580944856826852	0.0182793055313236	0.8354679635537	5.5983476800592e-05	0.33503254941165	0.204629844535851	0.0427508688069059	0.875085081929111	0.0607229845332044	0.823228735698122	-0.304247252323636	0.251922743512688	0.725840030087697	0.00145681207964574	0.082309471652701	0.761855460632294	0.12484084071692	0.645038578188777	-0.0745482042544198	0.783788453082365	-0.376231114602795	0.150929001243116	0.090687991809519	0.738367854051104	-0.112547609074849	0.678145666346826	0.423289634980837	0.102324227084664	-0.0213758566991908	0.937370042983631
ARHGEF1	brown	-0.114039631910835	0.674096480215125	-0.114039631910835	0.674096480215125	-0.514148620364533	0.0416042295596561	-0.408645078491026	0.116062599267284	0.161946445699113	0.549028645906142	-0.0102369203470912	0.969985322521161	0.185511355900189	0.491540580438861	-0.0441576958690489	0.871005923133395	0.434855151001458	0.0923178525863858	0.486246560238021	0.056162133049666	0.388290121710639	0.137221301880073	-0.543921850100431	0.029406266053683	0.122211839903996	0.652068938336187	-0.479146275504246	0.0604019447336941	-0.261729840942673	0.327477201421559	0.0412883679251293	0.879328796057606
LOC338731	brown	-0.155198277018769	0.566013952928313	-0.155198277018769	0.566013952928313	-0.357436591781814	0.174088882232255	0.053966254000367	0.842655452936864	0.309400758213411	0.243572058372933	-0.186301927813942	0.489663231747758	0.436628123773124	0.0908479641558211	-0.494533001233743	0.0514966792285285	-0.366555709843773	0.162575210453477	-0.0854076989675711	0.7531462753013	-0.0584243728878752	0.829827391740116	0.16556214055129	0.540020898129999	0.390403969116029	0.134909443982004	0.487460612005135	0.055459788071155	0.0631603589513764	0.816243848123623	0.190119430940204	0.48064641150549
LOC390006	brown	0.57615126442785	0.0194982443443636	0.57615126442785	0.0194982443443636	0.809845597731279	0.000143423256078222	0.260408687801626	0.330013874274356	0.0289500893072772	0.915242601647861	0.0813778768173579	0.764479492560508	-0.237091010528728	0.376621603431655	0.556825947358445	0.0250623216476018	-0.116571019317783	0.667245765158931	-0.0625044123041239	0.818122369372759	-0.206079828358764	0.443838166744874	-0.104544980889961	0.700002708761172	0.12602195438889	0.641889203976929	-0.00278097952673944	0.991844577787863	0.384152201796384	0.141825005528982	0.0861314352870994	0.751115809546844
LOC388181	brown	0.199320909284855	0.459248099864578	0.199320909284855	0.459248099864578	0.45037955445902	0.0800097435237471	0.00732072477048823	0.978533417692333	0.0136406639052315	0.960012036904327	0.130138701803853	0.630957056247177	0.0115826357224543	0.966041675539326	0.290666703401995	0.274766459656343	-0.0128740663505499	0.962257803686785	-0.231481642907838	0.38834518123055	-0.322849788729929	0.222602278831254	0.126683259366097	0.640128361892322	-0.329892183718039	0.212094937095787	0.0179992758399191	0.947249199612231	-0.0176748436803768	0.948198820077706	0.072620766362148	0.789259712148861
GPR77	brown	0.762932306903521	0.000586860666377651	0.762932306903521	0.000586860666377651	0.931915222232016	1.51700817371812e-07	0.447882781867216	0.0819045826407089	0.192718067749104	0.474554850466995	0.535640053044144	0.0324822675864091	-0.0263574414404146	0.922811000106116	0.369701897275552	0.158724200432388	-0.208564358038003	0.438240356090932	-0.314565048837619	0.235379284132153	-0.19610507336121	0.466672185829015	-0.391828011967471	0.133367152991627	-0.163705341650389	0.544638510555279	-0.388167470167346	0.137356269277611	-0.109092061559601	0.687555247656932	-0.174222657005531	0.518716501464224
PAGE5	brown	0.679744250894461	0.00376974271080078	0.679744250894461	0.00376974271080078	0.939861723574468	6.50119278231357e-08	0.561713819125658	0.0235523593481121	-0.0261240623110343	0.923492588975865	0.503008704470795	0.0470287277140209	-0.095600458506034	0.724695468464249	0.575670016322788	0.0196240089665045	0.0240340778601265	0.929598606541747	-0.26878543778895	0.314121380403656	-0.370938262176858	0.157227780563484	-0.353049485530995	0.179815721616317	-0.124617926323514	0.645633604020025	-0.175242510453861	0.516233395432675	0.0971576046530418	0.720377629947193	-0.0592144202816104	0.827558166892645
CORO1A	brown	0.246870166222781	0.356654309555093	0.246870166222781	0.356654309555093	0.462081390175702	0.0715483790182126	-0.0884755312980335	0.744549933257038	-0.137703980026605	0.611054377450191	0.0718812188728642	0.791361471853084	-0.31184927106629	0.239665793386764	0.533342887512138	0.0333772308509537	0.140024842016846	0.604998667132063	0.433242195603745	0.093669727471136	0.31704947510008	0.23150040646388	-0.525718027438432	0.0364823332295441	0.0299726748870182	0.912259334835059	-0.349796892984177	0.18414088792701	0.248826582301369	0.352732201183251	0.177207933272686	0.511463546188431
RP11-444E17.5	brown	0.721193709771166	0.00161638816246882	0.721193709771166	0.00161638816246882	0.80062324371835	0.000194625308980837	0.640824847056905	0.00747752610451738	0.128362756005458	0.635664503899445	0.282106902313174	0.289788326065202	0.232092726471216	0.387058534513115	0.493099759011225	0.052282291229654	-0.122253485350047	0.651957355648221	-0.0552384083732895	0.838990955914158	-0.254907734529474	0.340696808053447	-0.343526180823789	0.192671022607227	0.101059137764443	0.709593972894367	0.0727813953654103	0.788803391453702	0.405904885458965	0.118769247513251	0.298222536259083	0.261906946556202
LRFN4	brown	0.607278650845386	0.0125992105267561	0.607278650845386	0.0125992105267561	0.84848794580722	3.26045990910116e-05	0.239812996537042	0.371003375605812	0.211760132680716	0.431093431357245	0.385429279506239	0.140393097603856	-0.0647837306747089	0.811598834179086	0.38539285834653	0.140433797141021	-0.224497525143457	0.403213742274759	-0.117332689733972	0.665189233634576	-0.117433152022023	0.664918149204441	-0.25771147443805	0.335227584529828	-0.180802234217644	0.502793832655722	-0.27419544871873	0.304099661018081	0.0580806938949637	0.830814923341687	-0.0717449683449775	0.791748836998322
ABLIM2	brown	0.779808748238208	0.000367442569643194	0.779808748238208	0.000367442569643194	0.779639225375789	0.000369247261469996	0.814608490747066	0.000121722932956754	0.207537266565611	0.440550076884774	0.518688835032763	0.0395337090603427	0.394593847722992	0.130406338997419	0.30276876831444	0.254350756452253	-0.173159658115373	0.521310474215963	-0.338178221447948	0.200146311440142	-0.454727865984804	0.0767855102057954	-0.313639476758122	0.236834732622076	0.0593554982605134	0.827153087674961	0.0453510256543575	0.867548193033139	0.125109110363723	0.644322753107039	0.126063236990683	0.641779229235942
LOC387643	brown	0.740399437943992	0.00103770508137421	0.740399437943992	0.00103770508137421	0.956633229139501	6.89543414353038e-09	0.636123641227555	0.00807316831158549	0.13012087833477	0.631004234765645	0.586583052638991	0.016922179958391	-0.0155977306181956	0.95428007613592	0.418816731065496	0.106391890941956	-0.169024842497607	0.531456423676052	-0.268373842253986	0.314891635738461	-0.257526543632857	0.335586771232898	-0.368129825020095	0.160640716038653	-0.109337689053236	0.686884955422521	-0.153907688673592	0.569287694683948	0.0850698212635328	0.754094722575507	-0.0514710538861348	0.849851719834529
TYROBP	brown	-0.521137220053433	0.0384498523623732	-0.521137220053433	0.0384498523623732	-0.4925106389962	0.0526077732219629	-0.388422400458978	0.137075842342874	0.258548685009225	0.333604243063922	-0.280480277493203	0.292697326010502	-0.134340141035625	0.61987349346261	-0.0799089535919423	0.768621896511543	0.266149105814697	0.319074032487205	0.560621185044395	0.023883659156352	0.322130420493457	0.223693857641528	-0.0253739720570321	0.925683579752778	-0.0384074375159238	0.887697255150724	0.0525419318829975	0.84676186677701	0.0974269377524211	0.719631590182604	0.091167953445762	0.73702870755987
PRMT7	brown	0.649286074625644	0.00649374589689374	0.649286074625644	0.00649374589689374	0.904042861835816	1.55354169674012e-06	0.30602775224736	0.249017863436359	0.203665670271075	0.449311945739793	0.427693459795452	0.098427876287907	-0.142963516673471	0.597365460263522	0.453932761544057	0.0773679313572754	-0.163278582991312	0.545702258471106	-0.16206741872309	0.548726206219331	-0.157724536176644	0.559629130555378	-0.313958035241714	0.236333168298647	-0.0868441942006342	0.749117636216573	-0.270566805395664	0.310800452246203	0.0665423717150241	0.806573412322688	-0.0198100129946955	0.941950385931241
FLJ22688	brown	0.669448622622528	0.00456081002342394	0.669448622622528	0.00456081002342394	0.683806354888623	0.0034898001204469	0.770733132740325	0.000474916937266957	0.0448525644297205	0.868992238030843	0.174450446646012	0.518161411771839	0.274099650303459	0.304275462335001	0.483748957181622	0.0576276538027784	-0.0233629609673731	0.931560112300173	-0.0659577035806016	0.80824335925296	-0.421044565618924	0.104351928729936	-0.287772764480524	0.279791255264304	0.264262668292979	0.322645599740537	0.331870385627587	0.209201718934857	0.51594499797885	0.0407755040005039	0.328384400829861	0.214317291642314
PLOD3	brown	0.817652226979809	0.000109342985645669	0.817652226979809	0.000109342985645669	0.678214276681334	0.00387974890065132	0.638955212091375	0.00771007755447169	0.0995941590426146	0.713637172638125	0.101678476451674	0.70788683312288	-0.0777025083104423	0.774855144048186	0.330299302021045	0.211497420655836	-0.210781023570592	0.433276672013154	-0.117388298954698	0.665039174571876	-0.193489889565341	0.472752880487773	-0.303348988594773	0.253396183645165	0.599200796769654	0.0141689096369852	0.180833841769296	0.502717900384751	0.435748238113748	0.0915753335774737	-0.0143152859219576	0.958035947392482
TGFB1I1	brown	-0.257156693606314	0.336305781824061	-0.257156693606314	0.336305781824061	-0.625262476207943	0.00959346477106953	-0.195152997196037	0.468881431319714	-0.259797760026454	0.331190690826338	-0.50177623273935	0.0476597656189215	0.0656943024619646	0.808995947603956	0.0245692513041571	0.928034700980256	0.374865693635618	0.152537312823155	0.525145387973111	0.0367240383507665	0.110223980749921	0.684468176822459	0.0248915943728885	0.92709285577593	0.529055547790296	0.0350974339585393	0.454749018750377	0.0767700590381655	0.507217027554841	0.0449209327624858	0.567610527253897	0.0218249799464048
ITGAX	brown	0.536844882730698	0.0320202198618576	0.536844882730698	0.0320202198618576	0.823347427134327	8.89857054864701e-05	0.441272293753052	0.0870769813151035	0.0790608137303754	0.771016356821211	0.477350424214955	0.0615105959452543	-0.215193462987189	0.42348267788264	0.29882249614463	0.260901967738459	-0.251255728280834	0.347896282465669	-0.148265821363495	0.583692288635512	0.0797757336703802	0.768997872517865	-0.460473970510536	0.0726703256164594	-0.0746718257091045	0.783437860038615	-0.255445892577704	0.339643115841254	0.0261769655034898	0.923338079651397	-0.0793469788012203	0.77020824055788
FLJ39609	brown	0.725332803330107	0.00147358129086576	0.725332803330107	0.00147358129086576	0.794436875809253	0.000236822885408702	0.348878012389217	0.185375051834299	0.14699921090442	0.586946730217493	0.0780856626533729	0.773771789833199	-0.0761667398380809	0.779201361431013	0.442142981352791	0.0863826746392849	-0.240173660845925	0.3702624424154	-0.0904410475039794	0.739057131272252	-0.167334853613265	0.535628705700236	-0.212051490881947	0.430444849836727	0.259427962141972	0.33190419333351	-0.0351861994228011	0.89706737965936	0.343280143092507	0.19301087318542	0.141499867430821	0.601162430769937
KRTCAP2	brown	0.152882344874651	0.571894316671904	0.152882344874651	0.571894316671904	0.451351651202097	0.0792806214267792	-0.131177867710544	0.628208710276045	0.174479895677024	0.51808966875383	0.260761068520601	0.329336185905087	0.00695184301092372	0.979614876098452	0.195824559457094	0.467322570802451	-0.0988118094349391	0.715799319297272	-0.148693982828684	0.58259385774811	-0.148416718809598	0.583305069585498	0.0281165994741401	0.917674991477029	-0.482710413128293	0.058245267226213	-0.169244179154653	0.530915995737292	-0.135355628298011	0.61720595660539	-0.094337670051656	0.728202803905846
PLB1	brown	0.409606478365261	0.115123246976955	0.409606478365261	0.115123246976955	0.574446346312654	0.0199466191301141	0.0740405078644601	0.785228698930544	-0.0347033953271627	0.898472916791316	0.461459992666745	0.0719805987842227	0.0399514310676625	0.883210861794256	0.307132369565677	0.247226179724653	-0.112137360278151	0.679260490617085	0.0205034604652348	0.939921722889967	-0.232952582600365	0.385252009636183	-0.0999914113456531	0.712540083533813	-0.0319901662734454	0.906376808959377	-0.186499066933323	0.489195625667914	0.153413677677855	0.570542937088001	0.501747043413514	0.0476747869513182
ZCWPW1	brown	0.520747849034404	0.0386207049772839	0.520747849034404	0.0386207049772839	0.558256042040803	0.0246130618277016	0.457335172271331	0.0748978773312536	0.30311550570956	0.253780040755711	0.484767483870745	0.0570266474532596	0.434613354191329	0.092519619886852	-0.125017669205428	0.644566713084356	-0.447502914626676	0.0821956743602114	-0.600697822210087	0.0138670426932952	-0.328512742099618	0.214127548604878	-0.146344836648147	0.588631004093907	-0.257186099526725	0.336248582774693	-0.256245272546342	0.338081391314167	-0.400638456396039	0.124093870628841	-0.0604770018291872	0.823934359152655
PNMT	brown	0.546747149080121	0.0284094505716871	0.546747149080121	0.0284094505716871	0.855793171193419	2.35450706312339e-05	0.577518494891428	0.0191443480492315	-0.0371357532353793	0.89139480507809	0.00101422551970629	0.997025670928019	-0.250840480702222	0.348720287892743	0.804129088586959	0.000173622154293765	0.171603346361563	0.525118908580427	0.0412584081849066	0.879415762304689	-0.165425421410232	0.540360306010687	-0.403921218285542	0.12075581991637	0.0507498935818947	0.851933674066358	0.0106884528744591	0.968662020092765	0.471476457604124	0.0652412626458464	-0.0138512589885628	0.959395141998916
ADAMTS15	brown	0.708299516920959	0.00213510535277613	0.708299516920959	0.00213510535277613	0.86507434763216	1.5165838971992e-05	0.370622580007047	0.157608957106031	0.0747451546058756	0.78322991619467	0.692247584434706	0.00296150774204138	-0.0345014124878075	0.899061012509082	0.306075518415948	0.248940220704705	-0.211377617658392	0.431945697163244	-0.259133471275447	0.332473025862236	-0.209308161507955	0.436571561823972	-0.360327339785547	0.170382203236147	-0.0609895854208624	0.822464110488687	-0.301661018126143	0.256179375892461	-0.0637104105147126	0.814669314895622	0.0124298166699408	0.963559367046495
CDX1	brown	0.814054394824445	0.000124097442755514	0.814054394824445	0.000124097442755514	0.913324995946171	7.81668749941909e-07	0.807667293065948	0.000154368582884617	0.0971106929301329	0.720507597373469	0.387031478175065	0.138610648893417	0.0233397875318864	0.931627849076016	0.421002598645528	0.104390099945166	-0.186254326912747	0.489776171187012	-0.308299402269836	0.245341988357045	-0.375540238435235	0.151741335299102	-0.274274107507347	0.303955357714249	0.145610320227132	0.590523910546407	0.100565419408085	0.710955782521209	0.271324661521513	0.309393875952789	-0.034469143371981	0.89915497223246
SFI1	brown	0.657188576098613	0.00567078798429197	0.657188576098613	0.00567078798429197	0.864785651871996	1.53821240006266e-05	0.762079833215352	0.00060030811924663	0.0731344834788792	0.787800552334846	0.431655082560438	0.0950136352955356	0.0204205086522543	0.940164378318806	0.603396139293033	0.0133356662613234	0.131062997842483	0.62851228952866	-0.194644249552078	0.470064057615417	-0.424295046112876	0.101425239986785	-0.4418653293493	0.086603648588227	-0.0332985831978574	0.902564195024924	-0.0419587347421799	0.877383214998531	0.195466123344314	0.468154271109818	-0.0654675638288645	0.809643909823336
XTP3TPA	brown	0.561639875938644	0.0235746676772298	0.561639875938644	0.0235746676772298	0.614343385010326	0.0113412484252102	0.546377162993255	0.0285384987152892	-0.0943900337988938	0.728057265027914	0.449026297757259	0.0810327859425633	0.439097326766782	0.0888287923527864	0.270000039128972	0.311854811008831	-0.151015736160883	0.576652480336969	-0.283836089523106	0.286714934691826	-0.633573905584301	0.00841159626604783	0.0236457649568037	0.930733501789961	0.00655494464362396	0.980778508501638	0.200501825452353	0.456536673175082	0.240837772790521	0.368900256757771	0.554121582466547	0.0259290622555638
CALML5	brown	0.81070879739365	0.000139268334371639	0.81070879739365	0.000139268334371639	0.899343270918822	2.14340557600568e-06	0.745714760017532	0.000911861945211821	0.115755627992063	0.669449807531423	0.469528915712463	0.066513949717038	0.15935988869737	0.555512598547835	0.37131027879287	0.156779378451325	-0.242480018302759	0.36554369510099	-0.320893376466325	0.225578897210847	-0.361537957231955	0.16884559884819	-0.273472099033379	0.305428573810455	0.0703324784968738	0.795767272493521	0.0342756153872108	0.899718504399588	0.225088729823234	0.401943532847685	0.130996351673981	0.628688448284512
LOC440353	brown	-0.489738433243695	0.0541595819642507	-0.489738433243695	0.0541595819642507	-0.473249139487408	0.0640984124940827	-0.438099631588748	0.089640748751136	0.381883168173128	0.144393626034196	-0.403704603614938	0.120974140180628	-0.260453322018773	0.329927990733921	-0.144191540469613	0.594187240707045	0.0700160397157343	0.796668182583439	0.639422282070331	0.00765145131613186	0.603621475833423	0.0132920230755507	-0.177622107929826	0.510461007936666	0.265661314361238	0.319995350417817	0.0306342720725859	0.910329789646262	0.188885141012636	0.483552941417804	-0.00491205066158802	0.985595530921365
C16orf56	brown	0.502616746442801	0.0472287342811488	0.502616746442801	0.0472287342811488	0.304375641638796	0.251712578103657	0.607303614059525	0.0125945808846571	0.0755822325277188	0.780857133940849	-0.0448306943271897	0.869055604763916	0.0506460076451109	0.852233663498073	0.266746487605988	0.31794782801255	-0.000150410648802545	0.999558903166097	0.192350913645772	0.475413218071492	-0.00558215257121034	0.983630703590857	-0.386972722644688	0.138675739865619	0.592612962108749	0.015558855664155	0.365867729362946	0.163425574366424	0.537740164805123	0.031680129594308	0.116075446111962	0.66858502099855
DPF1	brown	0.490276287176688	0.0538558896259262	0.490276287176688	0.0538558896259262	0.309587238574616	0.243273166368416	0.247293319895921	0.355803935555755	-0.291208943170949	0.273831087136752	0.0236932897832981	0.9305945975079	0.155055049328726	0.566376871872164	0.283474135714902	0.287356634109392	-0.0757302093597833	0.780437866447035	0.260999950729013	0.328877230282575	-0.0361952564760914	0.89413074808095	-0.249952234680862	0.350486589703939	0.436991166912799	0.0905490542437835	0.208441468070551	0.438516384598521	0.546666462497729	0.0284375553311835	0.46832385372169	0.0673104648686787
CLEC1B	brown	0.362626463265156	0.167471890387997	0.362626463265156	0.167471890387997	0.327018425507639	0.216343452944321	0.687001105372823	0.00328160512218441	0.216834074870266	0.419870721622607	0.571950102684907	0.0206174424947646	0.305802660989175	0.249383946010338	0.0214306233723041	0.937209874242252	0.0585290247543441	0.829526731085424	-0.405542818342628	0.119130137118688	-0.431934068122952	0.0947764140066323	-0.217860096093392	0.417620043643449	-0.153589565965667	0.570095884790967	0.0314721484615217	0.90788680229391	-0.212284384431094	0.429926776201758	-0.128559652951536	0.635141945911911
CYP11B1	brown	0.479053694355183	0.0604587370213458	0.479053694355183	0.0604587370213458	0.761910804589833	0.000603004351630237	0.621195386826839	0.0102176513788313	0.316156642635818	0.232889695833776	0.439084170716072	0.0888394648394421	-0.124092408888127	0.647037165722374	0.433360505096675	0.0935700922015124	0.00510089929181285	0.985041793475594	-0.060712308253958	0.823259358931458	-0.13620037085424	0.614990352096587	-0.452664043534108	0.0783038799868539	-0.0351736554840264	0.897103893905234	-0.082988877261709	0.759943303222535	0.149793086742336	0.579778083147856	-0.157499886646278	0.560195646130526
FOXRED1	brown	0.517293642157626	0.0401615308004125	0.517293642157626	0.0401615308004125	0.618784005719857	0.0106025778098603	0.585525113357193	0.0171706575666378	-0.0992950578624606	0.714463545776407	0.0111651829320976	0.967264954727641	-0.1786424076424	0.507995202096317	0.540601572572536	0.0306115584177042	0.0206663996334909	0.939445098277768	0.123114181180735	0.649652803480433	-0.22870247986044	0.394225855192686	-0.233995229614278	0.383067600248977	0.499440811143859	0.0488728069120589	0.438821477572233	0.0890527593892444	0.730561438228155	0.00130805154642013	0.206877169518489	0.44203776596909
UBE2E3	brown	-0.451483706662876	0.0791819441749113	-0.451483706662876	0.0791819441749113	-0.542765997812333	0.0298216701429151	-0.227809006341886	0.39612654058457	-0.148936034346457	0.581973263817567	-0.274951418392999	0.302714470103257	-0.0255758972697029	0.925093712486699	-0.0532157159314713	0.844818836215611	0.435366219960555	0.0918924231664916	0.134843484265383	0.6185507262215	0.207402390162725	0.44085384620045	-0.0998758820588549	0.712859085640052	-0.164104443178991	0.543644530211127	0.121347861239017	0.654385396421035	-0.120306113848743	0.657182413765603	-0.0782358907962533	0.773347132198397
ADD3	brown	0.504902519471337	0.0460712497380916	0.504902519471337	0.0460712497380916	0.370743515926449	0.157462857339586	0.437278715255491	0.0903128012589819	0.114960133719757	0.671602507136804	0.212936729703637	0.42847734221959	0.310512318220758	0.241793826870092	0.256946285791131	0.336715219627865	-0.0616010335954304	0.820711011874052	0.210922371490846	0.432961140830253	-0.20491991131458	0.4464638901673	-0.318101433391604	0.229870229549898	0.437067042570941	0.0904866711524188	0.203707527857272	0.449216750714252	0.473734177126695	0.063788279073867	0.402795062926086	0.121893833432093
CDKN1A	brown	0.670040532134286	0.00451199970143275	0.670040532134286	0.00451199970143275	0.716490366083344	0.00179213055880282	0.117105142511392	0.66580338397665	0.172598856877832	0.52268134840042	0.224036180397003	0.404206427537471	-0.114535875845538	0.67275157839199	0.27973493130754	0.294036070728954	-0.334392446955423	0.205550055593235	-0.0132341659214954	0.961202848856606	0.100410520094499	0.711383206139416	-0.371539772485653	0.156503192822357	0.207785180419985	0.43999200215239	-0.329968593818296	0.211982709634672	0.0960770244191521	0.723373157577673	-0.00285594206185974	0.991624751847276
LOC441224	brown	-0.170408847153	0.528050503602548	-0.170408847153	0.528050503602548	-0.454415465838105	0.0770139667269484	-0.36134828844359	0.169085728496122	0.068853128814299	0.799981082623354	-0.017885658056703	0.947581753989928	0.3086911650902	0.244711492200103	-0.467030206640434	0.0681732571447717	-0.184507326092127	0.493929757106807	0.159226985415602	0.555846653541071	0.299575512693785	0.259643963137365	-0.185639388342973	0.491236312769207	0.1644287191449	0.542837497155117	-0.241303718734795	0.36794619192735	-0.338146402998066	0.200191340836382	0.0460524265294734	0.865516896378575
NT5C	brown	0.447958035509802	0.0818470040276628	0.447958035509802	0.0818470040276628	0.599916400387276	0.0140239779098229	0.150614507126778	0.577677411201147	0.132219032737055	0.625459660942367	0.518020049039551	0.0398337270118845	0.0482746021222433	0.859086614936898	0.563262121393276	0.0230889615400735	0.359530059827384	0.171399232061956	-0.070108691254152	0.796404376083224	-0.32523170240801	0.219012126776621	-0.413308236426937	0.111555933246578	-0.345132693507387	0.190461552548181	-0.415874958845919	0.109128337924552	-0.152679155627298	0.572411460414431	-0.113457335000675	0.675675779717696
CORO2A	brown	-0.265371281655734	0.320543882180465	-0.265371281655734	0.320543882180465	-0.325358690739279	0.218821765877157	0.0480296789542376	0.859794946199629	-0.356589389682163	0.175185258697303	-0.460325054420768	0.0727749086141566	-0.470320251514298	0.0659946563098114	0.15097090372358	0.576766966022133	0.403727951326558	0.120950595465698	0.16999326920053	0.529072167451717	0.0896676608433614	0.741217030870731	0.178742221510437	0.507754275751683	0.181351216052529	0.501475754206356	0.431839809619793	0.0948565148201978	0.361535257998302	0.16884901461173	-0.378084190480789	0.148764689049644
LOC158301	brown	0.58657282665629	0.0169245682688472	0.58657282665629	0.0169245682688472	0.847091188697555	3.46322577183817e-05	0.674635255251787	0.00414718119412366	0.069972593052045	0.796791895272886	0.518768463691558	0.0394981011939115	0.0301094772794351	0.911860313253621	0.37850376238999	0.148277583127814	-0.0790686052658587	0.770994350975809	-0.397885690891993	0.126941811917306	-0.439644838860534	0.0883854504161863	-0.329840155347195	0.212171375654554	-0.117865732903851	0.66375133076622	-0.00886075396534655	0.974018880496393	0.0150795643825101	0.955797515291222	-0.0203116274117421	0.940482891491127
LOC391807	brown	-0.550442919416012	0.0271447155580841	-0.550442919416012	0.0271447155580841	-0.405530617029365	0.119142312016826	-0.342181423032693	0.19453329836022	0.328669055224414	0.213896596563979	-0.312980510380812	0.237874381040394	-0.0754470311898515	0.781240253700391	-0.112028236620231	0.679557132074132	0.144242948597362	0.5940543424514	0.379848186853804	0.146724047260687	0.134381018359906	0.619766028536601	0.0652106154385204	0.81037834406645	-0.0130279120819871	0.961807086909548	0.146997937429507	0.586950006049186	0.0728065834174264	0.788731842155847	0.0587726900666266	0.828826776309553
RAXL1	brown	0.658568668342535	0.00553602643703486	0.658568668342535	0.00553602643703486	0.677194999055604	0.00395445711565064	0.651561309398024	0.0062476419528034	0.150739227334685	0.577358734574866	0.81503828418214	0.000119907248368795	0.334075771012321	0.206006294098929	0.0405956974185934	0.881339788262614	-0.256463538181881	0.33765568529058	-0.422339214332832	0.103179203017943	-0.283807318550721	0.286765910618488	-0.33182149316486	0.20927291908466	-0.230532144253214	0.390348948270299	-0.18645281436818	0.489305315715076	-0.226077634234705	0.399823634685681	0.00115855877986762	0.996602399730353
TUBG2	brown	0.467975730925779	0.067541855678689	0.467975730925779	0.067541855678689	0.65127745538722	0.0062779329994438	0.648870067582846	0.00653956713431778	-0.0776015513794218	0.775140660803272	0.448631122956085	0.0813333011594517	0.161144916771008	0.55103435837596	0.2675847422399	0.316371427347414	-0.140584384330208	0.603542265624828	-0.313808125379471	0.236569115416239	-0.585246091499183	0.0172366614431896	0.015485780798067	0.954607906581453	0.0549845254326766	0.839722031718684	0.381411508130829	0.144931505713044	0.315279149988522	0.234260219895253	0.38729745536484	0.138316253407617
PTMA	brown	-0.412976394562119	0.11187252439126	-0.412976394562119	0.11187252439126	-0.604157144932368	0.0131887235878598	-0.595538701840399	0.0149290201000169	0.0212794814527038	0.937651904200069	-0.52211278916418	0.0380242825262159	-0.376692417979003	0.150388240084629	-0.0960956083300189	0.723321608275487	0.230038768982687	0.391392337198953	0.599545149836809	0.0140990221383176	0.660653579201446	0.00533730521843654	-0.175972866617424	0.51445851911083	0.313899673321327	0.23642500810856	-0.153983273825781	0.569095742212729	0.109222841943519	0.687198334220886	0.140354122008486	0.604141433104358
MYL2	brown	0.632731099264517	0.00852589947787256	0.632731099264517	0.00852589947787256	0.860521739480311	1.88911898005373e-05	0.754908131342369	0.000723794911042351	-0.0773540772581967	0.775840657658984	0.351038486243087	0.182481879006392	-0.0887799691503467	0.743698392940042	0.522664061028373	0.0377853785638073	-0.0505122504652607	0.852619939506576	-0.228516172151523	0.394621782400164	-0.418497983723664	0.10668603504658	-0.211547093041903	0.431567989212793	0.155677540521985	0.564800287805527	0.210849388686687	0.433124045711441	0.395156685125372	0.129809413592779	0.08795539713671	0.746005437216709
TPD52L2	brown	0.340719477056856	0.196571116503452	0.340719477056856	0.196571116503452	0.408135023679839	0.116563120834621	0.0601239789385795	0.824947257799603	-0.155002969113166	0.566508860433401	0.478976621343469	0.0605060460450148	-0.0444715776399507	0.870096220930416	0.616778741286054	0.0109312965018805	0.588658584825169	0.0164428307012089	0.14910359184226	0.581543825266536	-0.210718606050424	0.433416044326258	-0.491858191918108	0.0529699929357168	-0.338678131444938	0.199439701664419	-0.45874461894063	0.0738915824156129	-0.0948879407875719	0.726673826860222	-0.00433125906104004	0.987298551791933
C20orf141	brown	0.467782517282483	0.0676705314357652	0.467782517282483	0.0676705314357652	0.423637478587704	0.102012569181963	0.616021418630984	0.0110575087729909	0.0693040412495584	0.798696140837208	-0.120441595258337	0.656818413543538	0.00141406733924002	0.995853098400855	0.290248891430076	0.275488511663999	-0.127095823208829	0.639030747633853	0.0580146127353407	0.831004829039161	-0.0583973076596362	0.829905152669836	-0.251447214584925	0.347516673209542	0.545849849653855	0.0287231941730158	0.559343436420883	0.0242756189306471	0.622189585585567	0.0100621940230825	0.0464662971869047	0.864318672841832
S100A13	brown	0.68403731441186	0.00347440121103304	0.68403731441186	0.00347440121103304	0.964223422271065	1.8299803437085e-09	0.464674286978262	0.0697652026506317	0.0470886309990705	0.862517436571058	0.319473073039866	0.227755569769573	-0.214430031135851	0.425168928962576	0.492690409649498	0.0525082932128536	-0.206700946967061	0.442435357584897	-0.246003059783114	0.358400403666306	-0.213395035998042	0.427460551909208	-0.249451327803579	0.351484873854619	0.00519728287908092	0.984759182273924	-0.141186583902072	0.601976400241283	0.183891914698363	0.495396904601759	-0.00657363735139264	0.980723704116799
SPATC1	brown	0.623350010131407	0.00988311073228098	0.623350010131407	0.00988311073228098	0.879376911143213	7.20113473422344e-06	0.399715391499968	0.125043872200194	0.157362778372764	0.560541523600805	0.604632120943984	0.0130976551951974	-0.181299931869949	0.501598816156287	0.328884954025061	0.213577869318513	-0.181405164732041	0.501346313834019	-0.246202718522261	0.35799792803706	-0.129690450077234	0.632143978674707	-0.408048314753517	0.116648358486095	-0.130344230596246	0.630413120439546	-0.346290477640343	0.188879538204102	-0.110944525847993	0.682505474677514	-0.19095140428699	0.478692046316284
LOC339047	brown	-0.50539703253124	0.0458236476795105	-0.50539703253124	0.0458236476795105	-0.60430849629732	0.0131596509263174	-0.348726607218695	0.185578926376604	0.116462616266136	0.66753863740436	-0.604622130544764	0.0130995655947847	-0.294486478478179	0.268218481467406	-0.0959545123124918	0.723713017790543	0.200491735484086	0.45655980620267	0.599287522331496	0.01415128296547	0.624332411644282	0.00973347515010452	-0.236332466681404	0.378195508053099	0.45020554134575	0.0801407705259914	0.130571541671836	0.629811744547068	0.261813557283969	0.327316842011304	-0.0299014753402417	0.912467015561388
ALDOAP2	brown	0.533964050077361	0.0331334065703934	0.533964050077361	0.0331334065703934	0.372621793023305	0.155205440552916	0.299513560340287	0.259747320960504	0.0242679584397858	0.928915121189211	0.0454269268128008	0.867328341273077	0.214336279753721	0.425376244657052	0.31549950448491	0.233915580302783	-0.0703347215522262	0.795760887313728	0.33473461523594	0.205057823145429	0.171276303336751	0.525920816470659	-0.435241020048865	0.0919965139091253	0.24585240890546	0.358704255574216	-0.029994682876898	0.912195141186497	0.41792385159951	0.10721729327426	0.348221074693439	0.186260716653469
C1orf113	brown	0.576888447549372	0.0193068070955407	0.576888447549372	0.0193068070955407	0.646427108860868	0.00681386917535157	0.153486831248888	0.57035698587226	0.078053767399256	0.773861957536537	0.186777975789693	0.488534430113313	-0.366411744601609	0.162752910059589	0.231295246383004	0.388738102087605	-0.299708464102647	0.259422239839689	-0.0428071733629551	0.874921767004461	0.0156781096374599	0.954044700897443	-0.254282399220519	0.341923522071069	0.383557890889228	0.142494751527806	-0.287168056957348	0.280848174258675	0.132651649395626	0.624318754111717	0.0671964679519197	0.804706090934407
CLDN9	brown	0.534843511811525	0.0327905064343934	0.534843511811525	0.0327905064343934	0.332231359047893	0.208676529721881	0.201662121335642	0.453880397364978	0.291373387617537	0.273547800071845	-0.0253983869663927	0.925612256581894	0.0830751868132657	0.759700481780782	0.195670496935445	0.467679961917191	-0.212228613149373	0.430050810587596	0.282147297535855	0.289716305385724	0.0776998909973914	0.774862545741844	-0.166980733958498	0.536504816814719	0.489511037296424	0.0542883586037849	0.131002200056828	0.628672989122043	0.535202949214967	0.0326511406989113	0.402816087438258	0.121872519642666
LGALS3BP	brown	0.812252679806994	0.000132086522816345	0.812252679806994	0.000132086522816345	0.80551757898237	0.000165841887737534	0.657088231688361	0.00568068750877202	0.125859722246971	0.642321449672931	0.350200537216709	0.18360045778342	-0.0890863870366335	0.742841595345069	0.512801893040251	0.0422337617932469	0.0167737982456209	0.950836540148312	-0.0106886059975722	0.968661571349015	-0.121885468428136	0.652943640859675	-0.585600723754809	0.0171528054618251	0.242883895742835	0.36472081845623	-0.106363279775225	0.695016389834368	0.266828847859682	0.317792741304432	-0.0984266475011832	0.7168645204225
RFXANK	brown	0.5946185984024	0.0151249090658462	0.5946185984024	0.0151249090658462	0.812566210304414	0.000130666353802825	0.33920497151595	0.198696779917758	0.258800244563616	0.333117353488136	0.637111354403372	0.00794500742562688	-0.00915699398708151	0.973150544918963	0.11538710094042	0.670446785686154	-0.414225563424921	0.11068402926869	-0.3260438636095	0.217796483185258	-0.161720004166736	0.549594959324224	-0.219108351588487	0.414890408224757	-0.125192433276677	0.644100481785675	-0.368101262986051	0.160675678919006	-0.172352961976027	0.523282954642083	0.0623898629066942	0.818450515098002
LRRC24	brown	0.481101083044322	0.0592119369750737	0.481101083044322	0.0592119369750737	0.617745539443931	0.0107718246846494	0.668912655118465	0.00460537156238107	0.0134568803771373	0.960550410274643	0.187986392702828	0.485674646528004	-0.117090138590098	0.665843886587989	0.803023329203579	0.000180032780298541	0.54644081544183	0.0285162654462785	0.196721017079818	0.46524565730183	-0.228831766592105	0.393951230213766	-0.568819864232373	0.0214831244653482	-0.0704143015074826	0.795534359384967	-0.0537563852738119	0.843260282023666	0.351262774937285	0.18218323851326	-0.172546439405369	0.522809566473525
TMEM87A	brown	0.486047628920932	0.05627784074317	0.486047628920932	0.05627784074317	0.638913715232422	0.00771530339740456	0.186987507727815	0.488037984631434	0.180639082114475	0.50318586603359	0.280422791618194	0.292800449048618	0.0227319941702374	0.933404606443619	0.577944457043765	0.0190351141526283	0.114181345072266	0.673712319903962	0.326338187020315	0.217357004878987	0.0904610897122869	0.739001181999039	-0.600328212333796	0.0139411003927433	-0.0516440346998865	0.849352470512003	-0.353403928393483	0.179348484368866	0.251739472527899	0.346937741936771	0.150631311152585	0.577634470406775
LOC441952	brown	0.543194268857986	0.0296672347808295	0.543194268857986	0.0296672347808295	0.651872795843707	0.00621453631615922	0.497970639859699	0.0496481241135962	0.345773554862854	0.189584803203174	0.56656289359969	0.0221245026895181	0.278785256305761	0.295747089904843	0.0350298355028095	0.897522554387173	-0.416487395786193	0.10855462012345	-0.199790325899789	0.458169344164669	0.0176576704170135	0.948249088450553	-0.39937905334474	0.125391272371652	-0.11316845916624	0.676459736935537	-0.207880364589327	0.439777830403723	-0.050434845495787	0.852843490884211	0.0625150139807722	0.818092000543915
UCHL1	brown	0.858226032685745	2.1043412664688e-05	0.858226032685745	2.1043412664688e-05	0.886531112083492	4.78720513604486e-06	0.737675642081055	0.00110749473955281	0.0679622836107237	0.802521089262417	0.403992739879836	0.120683795291145	0.0310312425046746	0.909172251990617	0.518758944802477	0.0395023565229937	-0.049175582317345	0.856481801335302	-0.163904393329152	0.54414266315506	-0.317850663574885	0.230258177540823	-0.44041597539252	0.0877637179840619	0.216913958265201	0.419695262724379	0.0259801038891325	0.923913047619616	0.301711021274773	0.256096658927488	0.0375329058975137	0.890239815056289
HLA-H	brown	-0.518563857514048	0.0395896444629815	-0.518563857514048	0.0395896444629815	-0.531781773333686	0.0339960209527777	-0.544399370235849	0.0292359430870489	0.19458926791676	0.470191954562008	0.0734605990286573	0.786874598020749	0.0852642401751845	0.753548934220935	-0.247208186035825	0.355974930129029	0.274967315964054	0.302685380466985	0.23800557685738	0.374728747830568	0.375150766154945	0.152200577776291	-0.284952169605575	0.284741676396154	-0.362567997623372	0.167545484790833	-0.557451729472128	0.0248649664608984	-0.591819943327532	0.015733088744406	-0.0790501385565704	0.771046507270463
RPS23	brown	-0.615739515252215	0.0111047813784376	-0.615739515252215	0.0111047813784376	-0.425567003899846	0.100295934929935	-0.386697609156895	0.138980796014193	0.154001089400692	0.569050502621155	-0.295192218142944	0.267019193019011	-0.107803131853076	0.691076170709795	-0.15931521823596	0.555624868909279	0.124152890642505	0.64687557302864	0.311338271958365	0.240477764057316	0.462315825950432	0.0713858057952861	-0.0866150388409481	0.749759895879347	-0.323821370427315	0.221133370400932	0.0705541802558668	0.795136225334787	-0.0935833838093652	0.730300217468755	-0.385798010470544	0.13998150525754
MCTS1	brown	0.511587229845506	0.0428076644255485	0.511587229845506	0.0428076644255485	0.801272261594128	0.000190585828271421	0.80466018934311	0.000170611166515139	0.111425724420998	0.681195792066199	0.111053018763871	0.682210114191919	-0.246096556767387	0.358211899336558	0.56155287482704	0.0236009363273658	0.0287083201215121	0.915948089755745	-0.0920901378601558	0.734457702607956	-0.113284503756869	0.676144775240455	-0.355265097290759	0.176908187585402	-0.00810217150915327	0.976242551802631	0.083763515050353	0.757764708462826	0.358123919797376	0.173202750414525	-0.231059127080552	0.389236146175378
MEF2B	brown	0.691412785783366	0.0030106800608874	0.691412785783366	0.0030106800608874	0.762925862551225	0.000586961385832214	0.71503057516683	0.00184972782240926	0.269191644796779	0.313362288971565	0.644099359416628	0.00708367638068215	0.398750208909537	0.126042588674799	0.282031308815328	0.289923130531696	-0.154716095046264	0.567236129334934	-0.237118952904831	0.376563694344668	-0.360608738683729	0.170024204610494	-0.366189484756647	0.163027505730994	-0.115735248158038	0.669504927706898	-0.0706506274844135	0.79486173713408	0.0673968201560458	0.804134320636183	0.130452023014915	0.630127916864729
RAC2	brown	-0.403435227700275	0.12124601920926	-0.403435227700275	0.12124601920926	-0.616994005229916	0.0108956292742153	-0.593938019756051	0.0152710892729242	-0.078791755909322	0.771776364458155	-0.482611711593309	0.0583042169240135	-0.329927653120303	0.212042836614692	-0.0646374263422051	0.812017221106457	0.298646062498341	0.261197261497274	0.629461439749048	0.00898102944557241	0.684259181082178	0.00345966013290147	-0.307883221542195	0.246012889317259	0.340539607530382	0.196822792961099	-0.23701992650217	0.376768943281634	0.010571790172263	0.969003915240484	0.0332854727788733	0.902602387888311
ALAS2	brown	0.422258910653835	0.10325167243977	0.422258910653835	0.10325167243977	0.464664772579719	0.0697716861037801	0.285187017621353	0.284327500552833	0.09806120234653	0.717875645485802	-0.286176871251888	0.282585784453893	-0.257655200947996	0.335336859909341	0.661047267950528	0.00530042957676508	0.25268343587923	0.345071580002369	0.305780787332313	0.249419538548681	0.0171066898626866	0.949861976245739	-0.329748386815993	0.212306242350383	0.301056145211485	0.257181282794084	0.158718829261411	0.55712471619105	0.58857232220653	0.0164625403353417	-0.0551328537280923	0.839294893823666
ELF2	brown	0.577454584954696	0.0191607789372368	0.577454584954696	0.0191607789372368	0.495919323875812	0.0507451544853679	-0.0521943846508708	0.847764433417264	0.25696356340487	0.336681587966595	0.145420675357074	0.591013044066398	0.0629317715166473	0.816898378279903	0.204791533130841	0.446754983659029	-0.299373482980484	0.259981111371246	0.151737076901285	0.574811749386721	0.0622485210024804	0.818855451330437	-0.290805363563058	0.274527084507684	0.336764704492413	0.202153051961282	-0.240629391608872	0.369327377084895	0.215669914649988	0.422432066493917	0.424749951384136	0.101020326369134
LOC441463	brown	0.667412970404668	0.0047319158389836	0.667412970404668	0.0047319158389836	0.652396308538468	0.00615921105104147	0.561241033326519	0.0236952770557905	0.160086070599588	0.553688865757215	0.324071480437298	0.220756236476351	0.325792120793819	0.218172830532481	0.170880118846942	0.526893002907169	-0.399223088509019	0.125552593116476	-0.100577391700717	0.7109227499643	-0.175238793986973	0.51624243421558	-0.229286613341585	0.392985883204235	0.243703838969017	0.363053397055455	0.14233162758364	0.599003506897785	0.344768672887693	0.190960739838115	0.303479612590426	0.253181588172409
FAHD2A	brown	0.649240493449267	0.00649875394212017	0.649240493449267	0.00649875394212017	0.752469760955183	0.000770247526204836	0.0886115066051915	0.74416956363657	0.00432436982259825	0.987318753020636	0.324393574495965	0.220271163251045	-0.182793917144097	0.498019665287697	0.500225470774678	0.0484627121263658	-0.0544777400731078	0.841181726652252	0.0878397031734766	0.746329296087541	-0.0440750292387486	0.871245535475802	-0.420844656357175	0.10453384512668	0.129765865427937	0.631944227913721	-0.326381155847141	0.217292892012155	0.180550433331037	0.503398937691781	0.0862865610844077	0.750680797746845
HS322B1A	brown	0.647249006477978	0.0067205816853726	0.647249006477978	0.0067205816853726	0.756387652561828	0.000696748398733021	0.56149770905707	0.0236176044422844	0.164655247528756	0.542274045474987	-0.0347923324548927	0.898213982044484	-0.186969286568521	0.488081146554111	0.569318260527143	0.0213434461831838	-0.0871601920020667	0.74823223453156	0.104252223808991	0.700806616914055	-0.0819953053137924	0.762740105644426	-0.308323434630679	0.245303282005148	0.390853802967397	0.134420942135087	0.192740477364737	0.474502483637587	0.633825948382046	0.00837765050356284	0.0680840841552341	0.802173697643163
ITM2C	brown	0.557962182625689	0.0247048681440513	0.557962182625689	0.0247048681440513	0.534556593082637	0.0329020779719633	0.366361987418856	0.162814356716271	0.0819533582248862	0.762858243176824	-0.219042894197028	0.415033314674684	-0.0720991905021575	0.790741865873883	0.475928183890101	0.0623991475090863	-0.088178360212641	0.74538141537351	0.153462317699232	0.570419294727923	-0.103401496467384	0.703144392992287	-0.241101381893146	0.368360326482717	0.547868545393522	0.0280210374055803	0.158510960559395	0.557647892457202	0.611798714590585	0.0117824190242628	0.396431896112698	0.128463939826066
HLA-DRA	brown	-0.736883347331326	0.00112849996746255	-0.736883347331326	0.00112849996746255	-0.661241347435292	0.00528232584976793	-0.447614173170421	0.0821103401562309	0.140822219720463	0.602923641440543	-0.349225141337341	0.184908180704886	-0.171630223315643	0.525053031146021	-0.408807895728824	0.11590314123738	0.0461521701124904	0.865228097109071	0.130822557970462	0.62914790707968	0.4030251785541	0.121660692326427	0.17917074939945	0.506720519511362	-0.138997264212286	0.607676928350513	0.151207103118011	0.576163906009774	-0.202876870737951	0.451107779337423	-0.103486486556429	0.702910729977335
LOC284233	brown	0.759692372468672	0.000639324375645092	0.759692372468672	0.000639324375645092	0.947766587291781	2.47625147368968e-08	0.678330337933747	0.00387131462275807	0.155237422983155	0.565914779782467	0.5939407282527	0.01527050534432	0.163436919110861	0.545307479649343	0.34541883974847	0.190069754889057	-0.235631711699703	0.37965269685873	-0.439406721711954	0.0885780682960786	-0.375200265557568	0.152142159013117	-0.291959219288178	0.272540038925479	-0.186655514399852	0.488824690629539	-0.158130470926434	0.558606080948494	-0.0327288167944293	0.904224204463718	-0.0876840613139811	0.746765042769728
METTL7B	brown	0.674436650778885	0.00416244382838692	0.674436650778885	0.00416244382838692	0.905105013272637	1.44126485256299e-06	0.727859018258847	0.00139159714981969	0.051334858850905	0.850244837365888	0.636813325588772	0.00798350700852887	0.0570644083869107	0.833736514714299	0.308713550670859	0.244675495764193	-0.203049059983381	0.450715454369941	-0.452949027366048	0.0780929357076889	-0.391400689334403	0.133828681432858	-0.257376485986648	0.335878386255525	-0.184622085601781	0.493656397828573	-0.107112168122314	0.692966103200443	-0.0252867745156588	0.925938313887266	-0.0922394335168292	0.734041721401214
FAM48B2	brown	0.571676589658587	0.0206919908516076	0.571676589658587	0.0206919908516076	0.834220432738743	5.88167559026805e-05	0.740440472040861	0.00103668190051076	0.0438616700175723	0.871864013678218	0.116278279740982	0.668036762183869	-0.144696609667018	0.592882079718837	0.599106312539919	0.0141881327599106	-0.0139044862768781	0.959239227031078	-0.143484696967366	0.596015767289687	-0.315558401757852	0.233823517642516	-0.250914844892361	0.348572640856584	0.208571270363523	0.438224832651503	0.29796781186148	0.262334346540167	0.509312116237483	0.0438983107160866	-0.0276753144066141	0.91896308088425
KRTAP6-1	brown	0.507586465310752	0.0447393276615577	0.507586465310752	0.0447393276615577	0.6885111997607	0.00318674394710522	0.0575391567764654	0.832371464178043	0.136356867715798	0.614580231070817	0.354229900902559	0.178262773537332	0.017141404486523	0.94976035052701	0.354230201976436	0.178262378580057	-0.128243442150492	0.635981237362028	-0.098322863337683	0.717151628953404	-0.151982376497781	0.574186352264958	-0.149637746131885	0.580175703254798	-0.288254577434634	0.278950854174163	-0.259656510626655	0.33146311890874	0.00952319200186312	0.972077188390909	0.0127919801143809	0.962498293423533
SEZ6L2	brown	0.437981405680643	0.0897373148741598	0.437981405680643	0.0897373148741598	0.508136838282094	0.0444697990251881	-0.0384270803040635	0.887640158602609	-0.15424250165535	0.568437628134101	0.312008371268988	0.239413336077695	-0.0458902075292537	0.865986622091696	0.488009846723535	0.0551441899847455	0.193996111230684	0.471572825933921	-0.0284783091088021	0.916619321838436	-0.37926782026876	0.147393322478701	-0.136000149751649	0.615515214218618	0.00233075810416301	0.993164852986989	-0.154196712336188	0.568553852162581	0.102118387067539	0.706675058374277	0.307131699932613	0.247227263431728
NPW	brown	0.798298542056618	0.000209681873226351	0.798298542056618	0.000209681873226351	0.83742810725953	5.17625126186172e-05	0.723069687812634	0.00155032929368544	0.133341718086241	0.622500544302024	0.594855686829189	0.0150742425215467	0.269851280984886	0.312131893079473	0.310539035141157	0.24175118624508	-0.195058171830816	0.469101749856285	-0.379960504735342	0.146594761617056	-0.507433374814871	0.0448145158492208	-0.157737751034867	0.559595813344598	-0.0116472558839997	0.965852322685824	0.1279340496235	0.636802833666457	0.168577303005579	0.532559892739687	0.130642751992672	0.62962339478752
LOC392758	brown	0.594245710772844	0.0152048650398461	0.594245710772844	0.0152048650398461	0.875096965156476	9.08380074674665e-06	0.352782668446246	0.180167977148314	0.279905486520242	0.293729408889501	0.326350711058559	0.217338316782746	-0.132636851409636	0.624357766515097	0.536834578384416	0.0320241502467752	-0.0647142588737285	0.811797496939877	-0.0239757930683375	0.929768943407684	0.0491956701388031	0.856423741387782	-0.538013874399265	0.031576705791058	-0.167637611806437	0.534880173618875	-0.392312411238854	0.132845302264635	0.0578400652740758	0.831506490053592	-0.194975209594225	0.469294547138293
RPL27A	brown	-0.321282708714231	0.224984540630477	-0.321282708714231	0.224984540630477	-0.395984561818265	0.12893482163482	-0.512171071252947	0.0425310867372014	-0.394665274649678	0.130330481624436	-0.338701998270072	0.19940600704523	-0.433553500934231	0.093407721147862	-0.0831893636121819	0.759379291548483	0.0700677358844932	0.796520985660994	0.418101003498583	0.107053172451561	0.555438326812443	0.0255042269844693	-0.0827578187067521	0.760593461794744	0.291298556562154	0.273676688839293	-0.0602309974619203	0.824640171205343	0.154406526067235	0.568021378540243	0.224096013666026	0.404077609792887
FLJ10560	brown	0.470346964680856	0.0659771783572433	0.470346964680856	0.0659771783572433	0.457095307257621	0.0750701159002356	0.0304760829774804	0.910791105077698	0.0608906248530912	0.822747917102026	0.426336337939285	0.0996172157900688	-0.13616936579967	0.615071617692877	0.00110802126713036	0.996750605766538	-0.221445186932558	0.409805585921534	-0.328389441036482	0.214309838041463	-0.179314371524001	0.506374273676722	0.00335047454289527	0.990174561364916	-0.16677774509837	0.537007310714042	-0.370538788442631	0.157710237111555	-0.29436477369619	0.268425630269259	-0.336634457609783	0.202338613179709
LOC440495	brown	0.548926614734858	0.0276582909984126	0.548926614734858	0.0276582909984126	0.889735387768655	3.95204316053825e-06	0.622863851362496	0.00995782880278505	0.0615480953086584	0.820862761247277	0.0528108424974659	0.845986293621667	-0.274884363790757	0.302837185878541	0.721886363720372	0.001591736105329	0.0840311994750214	0.757012267858444	-0.0390517879864985	0.885824565128721	-0.145094435392003	0.591854871618872	-0.34953816110231	0.184487847411184	-0.0445173383734382	0.869963608432947	-0.00450955862508437	0.986775728734216	0.390412187072409	0.134900508702944	-0.172345896692351	0.523300245221642
MVP	brown	0.701022617610806	0.00248276683679722	0.701022617610806	0.00248276683679722	0.89023263788466	3.83419483116348e-06	0.527001791134059	0.0359448383834614	0.212489826917813	0.429470034788219	0.689584784124499	0.0031206582437616	0.105077022404709	0.698542492433425	0.294240083145924	0.268637962171588	-0.197163331960611	0.464222583817467	-0.347008704637302	0.187902476993	-0.193853960939043	0.4719040470974	-0.454744799555677	0.0767731407953562	-0.275683240084559	0.30137708200415	-0.382049817696889	0.144203904483891	-0.211133635287148	0.432489756548227	-0.137099026353824	0.612636763323615
S100A4	brown	-0.54446891277352	0.0292112014009739	-0.54446891277352	0.0292112014009739	-0.509772274179731	0.0436760596280393	-0.54727946177137	0.028224566519189	0.304873508057958	0.25089862839552	-0.0500020150547872	0.854093730837572	-0.156215919275931	0.563438249551729	-0.243090552341392	0.364300165551721	0.211193746059281	0.432355682076951	0.330391574122189	0.211362145723654	0.664640586880982	0.00497317918055822	-0.266883903918749	0.317689093726521	-0.383645195878911	0.142396230275203	-0.517307202026057	0.0401553931543924	-0.494251246006744	0.0516504230997331	-0.296742383041478	0.264396457496995
C11orf3	brown	0.403835496784598	0.120842183638984	0.403835496784598	0.120842183638984	0.588722032054117	0.0164283457454112	0.30156427615368	0.256339456627135	-0.0988152071125143	0.715789924887108	-0.348060992551717	0.186476954691157	-0.321604374176183	0.224494234392657	0.588129450782095	0.0165640190878482	-0.041680799021066	0.878189778432848	0.0951115868194657	0.726052682035834	-0.124683300106389	0.645459080755351	-0.0259817683027875	0.923908186266865	0.407517133740706	0.117171474738206	0.260563801081356	0.329715466208113	0.667257201149512	0.00474521782579567	0.23978437400891	0.371062211464116
LOC442123	brown	0.327540301854523	0.215567910525729	0.327540301854523	0.215567910525729	0.639649869274274	0.00762301325192579	0.679573328748548	0.00378190616922863	-0.037714798443083	0.889710908376682	0.228837231969826	0.393939623173631	-0.187528172213718	0.486758101878517	0.180814564267776	0.50276421097035	-0.261233128754097	0.328429589143941	-0.437912648225373	0.0897935096563186	-0.497402900189615	0.0499499652944494	0.227720015703928	0.396316118911906	0.12033141055988	0.657114443171164	0.507322302196034	0.0448691266852016	0.318616069210067	0.229075366677241	-0.116191360185182	0.668271686291902
FLJ39155	brown	-0.37196005545304	0.155998250024013	-0.37196005545304	0.155998250024013	-0.300743214085348	0.257700565651327	0.0985080314867288	0.716639404605808	0.130114366936008	0.63102147069668	-0.129731241351534	0.632035932880835	0.234684376629752	0.381627502286256	-0.464416680290023	0.0699409000129774	-0.363174279993234	0.166783365767882	-0.0964617228589935	0.722306282767119	-0.0969506271860667	0.720951108364183	0.386814869771761	0.138850717027296	0.158323158068114	0.558120747393275	0.614008133951522	0.0113986161621816	0.130004949629162	0.631311129310484	0.149902896430568	0.579497075507123
LMAN1L	brown	0.460532592491069	0.0726291856502	0.460532592491069	0.0726291856502	0.657644498750965	0.00562598205943685	0.0298413340700474	0.912642444729969	0.129134785396524	0.633616488274749	0.145263322449492	0.59141901546486	-0.0853731835243618	0.753243147509775	0.532215917581288	0.0338230704735906	0.0574037497216417	0.832760756334855	-0.00558802756970281	0.983613477693642	-0.119606619967817	0.659062903872844	-0.301888770698753	0.255802752944043	-0.118445839119251	0.662187722558	-0.305569403757264	0.249763661624244	0.0492197772730176	0.856354065308333	-0.0104259686172233	0.969431271289799
LOC442007	brown	0.649294809561897	0.00649278653253497	0.649294809561897	0.00649278653253497	0.902143511901392	1.77278691233416e-06	0.327602801558087	0.215475151232624	-0.0178599371729802	0.947657039041187	0.607161268072135	0.0126209980634096	-0.110882412327661	0.682674591612414	0.373156324800711	0.154567018500817	-0.167171004279588	0.536033998201256	-0.351928041117709	0.181299329416524	-0.362867801493046	0.167168330800377	-0.200426338699001	0.456709754023702	-0.165971363859746	0.539005560067007	-0.288655884686338	0.278252039913236	-0.0835695859689694	0.758309955806651	-0.00339275989636567	0.990050563068525
LOC442648	brown	0.628168494943516	0.00916621705736609	0.628168494943516	0.00916621705736609	0.810287056610778	0.000141285655330068	0.251222351401963	0.347962473927299	-0.14693822838355	0.587103607454848	0.447079544002522	0.0825209787236145	-0.0730163698169209	0.788135983475872	0.461177641014556	0.0721776170254484	-0.10505534872946	0.698601957674549	-0.121259496096449	0.654622483937643	-0.265444410062734	0.320405524797523	-0.246999133331587	0.356395015541342	0.00201510386437852	0.994090519765409	-0.158866437762751	0.556753335345965	0.175816199271025	0.514839007017642	0.241986248958456	0.366551117959211
KLK10	brown	0.376683360861164	0.150398844622223	0.376683360861164	0.150398844622223	0.633047248590816	0.0084828793940729	0.703544276262851	0.0023574600449081	0.299864000920753	0.259162998621118	0.254461813387412	0.34157131074893	0.0831502380807216	0.75948935125339	0.345848494007448	0.189482453185139	-0.0532965403921741	0.844585814082444	-0.0115345378489341	0.966182615158898	-0.0870334614872387	0.748587288392625	-0.3019841034796	0.255645207392593	-0.235152299035198	0.380651377389128	0.0877737170835506	0.746514026929308	0.23431050316374	0.382408412409594	-0.196395146732562	0.466000106203143
GAS7	brown	0.554563575495299	0.0257858572078978	0.554563575495299	0.0257858572078978	0.529295321379966	0.0349994950336696	0.401079852572974	0.12364136457687	0.382530506312431	0.1436576164776	0.53669379607012	0.0320778855427367	0.400093523867509	0.124654098936279	0.193820745716477	0.471981457539809	-0.122844251048793	0.650375234446281	0.0126990355613336	0.962770598652547	-0.160093366521347	0.553670556008008	-0.514761480485442	0.0413200898055514	0.0886152258858997	0.744159160309863	-0.236938269756013	0.376938236757691	0.0202027937639381	0.940801273890217	0.263235670149877	0.324599691968799
LOC402120	brown	-0.35452819538523	0.177871745713554	-0.35452819538523	0.177871745713554	-0.351977676758113	0.181233494257256	-0.211605817691782	0.43143714989459	-0.0353530776432131	0.896581631040252	-0.369904957761709	0.158477774439297	-0.111557481901749	0.680837335128592	-0.0245750667837461	0.928017708096068	0.0833086403233486	0.759043794145701	0.546986989519044	0.0283260345337601	0.247223714893822	0.355943736400902	-0.00513862219852453	0.984931184028419	0.294052010511925	0.268958419221631	0.352851775434389	0.180076697534601	0.475716549279338	0.0625321676904147	0.147782211322425	0.584933999843686
PRNPIP	brown	0.613723748529802	0.0114474584778486	0.613723748529802	0.0114474584778486	0.617362256725771	0.0108348258924785	0.46123964527216	0.0721343184103716	0.191152719274121	0.478219723001556	-0.0392877310342088	0.885138979779325	-0.27479095227322	0.303008186056748	0.407277975976494	0.117407534118466	-0.135181214719833	0.617663797859082	0.127684839628696	0.637464902982383	0.0700917567862613	0.796452592009988	-0.427736224193961	0.0983905631746169	0.571244234767834	0.0208102575132463	0.077823675529403	0.774512506189229	0.495165928882842	0.0511525517379967	-0.178337199706821	0.508732229961486
NPDC1	brown	0.646368317125707	0.00682058146328462	0.646368317125707	0.00682058146328462	0.755761693692069	0.000708088132945466	0.465691803426434	0.0690743592281412	0.087391577299072	0.747584097539196	0.230040638394577	0.391388380936067	0.0525104616063949	0.846852639776226	0.4617255865558	0.0717956305960694	-0.144304603514555	0.593894970528816	-0.0745642156658309	0.783743042183796	-0.342442316799521	0.194171088981908	-0.120724035194843	0.656059809939455	0.213139314097668	0.428027738039787	0.254611598489606	0.341277422775361	0.503997994714331	0.0465267272471615	0.290736460121144	0.274646019745969
TMEM101	brown	0.755349081405915	0.000715645467110234	0.755349081405915	0.000715645467110234	0.926738026965841	2.49869745642124e-07	0.432659062811371	0.0941619206165651	0.186065756453358	0.490223701877927	0.344610441168561	0.191177991771653	-0.105418317543969	0.697606310766594	0.386042681678433	0.139708848587852	-0.28022565605039	0.293154251995707	-0.305744805337648	0.249478094852401	-0.230560164659481	0.390289735866034	-0.279621324768091	0.294240443390521	0.0625309398172805	0.818046380951113	-0.232646026297021	0.385895547090538	0.064486683301542	0.81244835129206	-0.0396587241653535	0.884061130811691
MAPK9	brown	-0.369843121689819	0.158552788956119	-0.369843121689819	0.158552788956119	-0.709371210128418	0.00208742235946767	-0.284582880077831	0.285393684537463	-0.0286213198732727	0.916201972918649	-0.0456811771029814	0.866591958216896	0.547335296563796	0.0282052272367256	-0.589844635429526	0.0161736947005911	-0.0985088998095484	0.716637002860475	0.0318311422747707	0.906840323392412	0.197120306076165	0.464322053748438	0.0280009845940015	0.918012447192837	0.0171169862503224	0.949831833893504	0.0223442768583241	0.934538171774192	-0.339891153877209	0.197731858214106	0.239939723759338	0.370742939613357
HR	brown	0.307660155968868	0.246372949964129	0.307660155968868	0.246372949964129	0.561976608100924	0.023473208439675	0.645837533739781	0.00688141976744714	0.239945467286845	0.370731138528767	0.54253469847304	0.0299053315079009	0.320881700558943	0.22559673706391	0.372207915089862	0.155700977531697	0.214416779570098	0.425198229430606	-0.220070513749953	0.412792800326245	-0.391103067584931	0.134150773809532	-0.352489148080623	0.180556012001296	-0.517749562163778	0.0399555528552298	-0.120582025471929	0.656441193613843	-0.135319720731438	0.617300204328331	-0.0431733778277656	0.873859683552895
MDH2	brown	0.702128072133794	0.00242718714830624	0.702128072133794	0.00242718714830624	0.589816701895787	0.0161799936132688	0.2663041015785	0.318781606760548	0.265611263030467	0.320089972339461	0.501259989857962	0.0479259541789009	0.197427210496529	0.463612763395613	0.538348641595281	0.031450559992172	0.284360343874954	0.285787021103867	0.114987146605575	0.671529367770237	-0.0956041970782461	0.724685092333341	-0.698418179526736	0.00261779181420951	-0.0654486403101271	0.809697993746571	-0.483450324154332	0.0578047514517474	-0.0190125537239649	0.944283745759087	0.110724162631883	0.683105523154237
ATXN7L3	brown	0.199065888082961	0.459834687490276	0.199065888082961	0.459834687490276	0.450686937638379	0.0797786700156095	0.0757486658927425	0.780385576936618	-0.0199970982227331	0.94140303938433	-0.210874939664005	0.433067009805424	-0.0983818727216704	0.716988381025107	0.704476210035423	0.00231246786614186	0.329315119578087	0.212943731515657	0.229444398065105	0.392651305395214	-0.0340993428685741	0.900231829640481	-0.284908364977156	0.284818969919808	-0.185425872380827	0.491743781078375	-0.0570457227046387	0.833790251043606	0.34036444991013	0.197068077630387	0.0513431272175027	0.850220970354901
FLJ43860	brown	0.212444539309234	0.429570697049137	0.212444539309234	0.429570697049137	0.320203627083825	0.226634313073621	0.415649993325439	0.109339614046958	0.0158679810063365	0.953488711534926	0.62465359886365	0.0096849430493297	0.242856898987245	0.364775790688869	-0.0992735905259289	0.714522868362697	-0.116839418565332	0.666520825402895	-0.540505018896286	0.0306471621401207	-0.568253453172365	0.0216427193409313	0.0946404288957454	0.727361441775855	-0.204953404418736	0.446387961380952	0.253932010920889	0.34261197049842	-0.182220663052295	0.499391585271717	0.0102944622986072	0.9698166806781
LOC284009	brown	0.517003427346752	0.040293060839161	0.517003427346752	0.040293060839161	0.788664185128082	0.000282776367099315	0.476384862590935	0.0621128154694825	-0.0013254494917441	0.996112977696929	0.709231369910598	0.00209359481393339	-0.0117634211672636	0.965511934345819	0.255027818920152	0.340461526584786	-0.160811342374785	0.55187002294072	-0.41518813090497	0.109774270571106	-0.411389577924572	0.113395109480249	-0.134957098538066	0.61825230376199	-0.189976245818555	0.48098315250548	-0.101157881188088	0.709321710359861	-0.0783046035330707	0.773152918440719	-0.0280934584970856	0.917742534108638
LOC388221	brown	-0.556282139980517	0.0252347982600428	-0.556282139980517	0.0252347982600428	-0.49090141353662	0.0535045061632489	-0.32240865393432	0.223271260356863	-0.049024021732454	0.856919879997921	-0.73192289479419	0.00126753970728417	-0.509157610076105	0.0439731249770433	0.0862351922138625	0.750824841206093	0.270400179719169	0.31111021001021	0.645783985965535	0.00688758129467325	0.622598741998972	0.00999876098749939	-0.0587301069874984	0.828949092087628	0.279029423557883	0.295306612416177	0.337080844762394	0.201703108649105	0.483593911217284	0.0577195503479786	-0.0536009001793183	0.843708433721749
LOC390281	brown	0.680809595718679	0.00369463610300997	0.680809595718679	0.00369463610300997	0.935853177967359	1.01035847030665e-07	0.50927776298075	0.0439149368474305	0.224784931707175	0.402595979788202	0.599751997752946	0.0140571714725541	-0.112158645050433	0.679202635289471	0.350722257634177	0.182903484577736	-0.22225715001947	0.408046538863996	-0.29736585791879	0.263346058606016	-0.210555531628414	0.433780282443874	-0.327699647400941	0.215331467344709	-0.118199970893255	0.662850272228932	-0.258733954908458	0.333245616537402	-0.018187887554094	0.94669715926504	-0.160261070614256	0.553249760649352
RNF123	brown	0.690269381360775	0.00307909753983686	0.690269381360775	0.00307909753983686	0.884860301646107	5.27866382326988e-06	0.359571216955231	0.171346632570296	0.100376622385655	0.711476753015509	0.224388940860307	0.403447268588857	-0.117076576961116	0.665880496521726	0.538058635745522	0.0315598167374257	-0.157690698587824	0.559714445550008	-0.0540036843162454	0.842547589664225	-0.134007066341772	0.620749402762377	-0.32454949492024	0.220036591298971	0.102018857922128	0.706949162998035	-0.122850921676567	0.650357377905986	0.298712907248404	0.261085360535685	0.125802464651348	0.642474030528302
SLC25A23	brown	0.226792248902437	0.398295451534638	0.226792248902437	0.398295451534638	0.484126162697303	0.0574045326389848	0.382779725065607	0.143374942118084	-0.256423659630389	0.337733441707452	0.28606144819907	0.282788547841073	-0.221620031616822	0.409426462385239	0.194623391564144	0.47011257495164	-0.135098866277592	0.617880011040441	-0.127170497917123	0.638832152665828	-0.176460325963912	0.513275489027669	-0.0637976469630606	0.814419659803493	0.0366280029134265	0.892871730481754	0.151669957598237	0.57498292148319	0.260540168680458	0.329760920371584	0.101148588694242	0.70934733089343
CCNE1	brown	0.70447273331702	0.00231263441356323	0.70447273331702	0.00231263441356323	0.760069533420752	0.000633025798727279	0.410031064231752	0.114710091948597	0.275579954749428	0.30156562162715	0.713423925509245	0.0019148490503257	0.396874689044907	0.127999007825503	0.171319040664595	0.525815993183771	-0.301781966628499	0.255979326897626	-0.263682483950705	0.323748690495924	-0.197718921813146	0.462939083251944	-0.378336236599304	0.148471943913325	-0.214032890596207	0.426047498790831	-0.322778402902753	0.222710449051473	-0.141817062138754	0.600338749351709	0.0991627595802305	0.71482916166836
LOC440422	brown	0.696941953411983	0.00269692376611017	0.696941953411983	0.00269692376611017	0.799809805683762	0.000199788193473743	0.428325622651268	0.0978773173164102	0.167666519442747	0.534808727588183	0.0863933405286398	0.750381402191424	-0.211788148917455	0.431031043606521	0.536863745966276	0.0320130258109759	-0.104642875201221	0.699733958466547	0.0298652314748798	0.912572736705799	-0.0853176149760897	0.753399115323014	-0.288957759997482	0.277727068785495	0.246329164301928	0.357743167056382	0.0123639979596529	0.963752210210784	0.443042845362231	0.0856692793233047	-0.00878813126620149	0.974231755583929
RPL37P6	brown	-0.466822572442921	0.0683124853775319	-0.466822572442921	0.0683124853775319	-0.632666700411948	0.00853468370363738	-0.583049544457407	0.0177631763361658	-0.0241638318468362	0.929219411789345	-0.138638853009758	0.60861218862001	-0.0424475808406344	0.875964868988318	0.00633310296594491	0.981428923126413	0.564208619670848	0.0228091563109012	0.562755788338342	0.0232397249579795	0.48400188222542	0.0574779753972743	-0.401454523719778	0.123258160845253	-0.107561864641492	0.691735894126122	-0.450419038543802	0.0799800346208453	-0.260552812017932	0.329736601940177	-0.045433861738577	0.867308254344338
AHNAK	brown	0.713249872676033	0.00192201417865831	0.713249872676033	0.00192201417865831	0.862933869776631	1.68319873343045e-05	0.364764397159601	0.164795528650299	-0.0126754453420024	0.962839712947235	0.379004844372203	0.14769726538177	-0.340911186322849	0.196303104112564	0.420235443618437	0.105089603361762	-0.165663923610454	0.539768281280781	-0.163473596556435	0.545216049880907	-0.19539505664207	0.468319257768082	-0.307074422634977	0.247319969623532	0.243545769677407	0.363374513689911	-0.175226492294499	0.516272353561836	0.165385379728996	0.540459728185253	-0.0982252815413388	0.71742161163849
C20orf120	brown	-0.236125092167772	0.378626415093101	-0.236125092167772	0.378626415093101	-0.235174417644599	0.380605269875003	0.0541550831935793	0.842111328969281	-0.111450698155752	0.681127844076625	0.366338036354562	0.162843940149125	0.23651583982885	0.377814697400809	-0.574203381546136	0.0200111599648027	-0.314747923433006	0.235092382957152	-0.394445535556278	0.130563947705002	-0.201423907352672	0.454425110320847	0.337966385753014	0.200446224466114	-0.183118433231762	0.49724381908753	0.244031893323911	0.362387460532193	-0.291034860868878	0.274131171133932	0.311425234631576	0.240339460218732
KRTAP20-1	brown	0.512207388889727	0.0425139267046157	0.512207388889727	0.0425139267046157	0.727073964205191	0.00141666603862118	0.790760641687933	0.000265303585432586	0.0737115037092036	0.786162375339942	-0.0839090228922132	0.757355671626959	-0.137277989953106	0.612168478186057	0.630747050172741	0.00879983852192543	0.046360114832686	0.864626061870583	0.0782152077213314	0.773405594537826	-0.154414229530034	0.568001832420068	-0.345863871952585	0.189461454840872	0.254449235109233	0.341595996680476	0.313204899499313	0.237520042597414	0.650532725315219	0.0063579623569776	0.00175480969356586	0.994853846625593
LOC339984	brown	0.380170012310569	0.146353810633426	0.380170012310569	0.146353810633426	0.748979849248971	0.000840964506706958	0.609271275907661	0.0122338367125952	-0.183699323325324	0.495856468705727	0.058078236268996	0.830821985971904	-0.212135657908223	0.430257582469275	0.480437716193178	0.0596138162895692	-0.0620917682296637	0.819304588986574	-0.407977588922788	0.116717916402312	-0.521221091869895	0.038413124816287	0.110588711900271	0.683474443452435	0.0248443859819392	0.927230787010813	0.414340305917233	0.110575305441728	0.368000726563256	0.160798786480827	-0.108609251784921	0.688873421473888
LOC389991	brown	0.528344231145943	0.0353892018121198	0.528344231145943	0.0353892018121198	0.561373437435382	0.0236551857758271	0.144093483246523	0.594440767830142	-0.0953975064049249	0.725258814378425	0.5519317339511	0.0266475804216976	0.23985623939094	0.370914496269861	0.394043004117703	0.130992371527601	0.0757959871100223	0.780251514440657	0.0170221851227367	0.950109363628943	-0.316211227777883	0.232804608457708	-0.287465111565902	0.280328676389981	-0.122747469589708	0.650634327870476	-0.218483591002413	0.416255437170333	0.0869546495820469	0.748808115226601	0.529792875602352	0.0347969220386684
LOC390237	brown	0.745650237384062	0.000913310772171912	0.745650237384062	0.000913310772171912	0.655505096849594	0.00583870705304283	0.632072126896348	0.00861612453034699	0.293863632694527	0.269279629722	0.4427168189607	0.0859272571903746	0.594479771898991	0.0151546383447218	0.121877409658563	0.652965244395285	-0.374265821649481	0.153247539644705	-0.32577996105471	0.218191019444618	-0.428737677182782	0.097519630919709	-0.14183350435204	0.600296065079894	0.0949678273914451	0.726451934914205	0.103672736135393	0.702398761722497	0.151296530499768	0.575935650637885	0.293037281552801	0.27069143404703
OR1E1	brown	0.605155829900289	0.0129978149091852	0.605155829900289	0.0129978149091852	0.625761915376208	0.00951893909520773	0.541322945353203	0.0303465510165391	0.150482250521781	0.57801542462558	0.334453191217005	0.20546261523345	0.0738930095614671	0.785647248491101	0.380194411718402	0.146325766796582	-0.0801731124455825	0.767876524970026	0.189459383827324	0.482199650694063	-0.0504561059046241	0.852782088176795	-0.447808903770753	0.0819611371311276	0.252396372676778	0.34563848513988	0.0705633746037191	0.795110057307266	0.43889063503741	0.0889965713057579	0.122097782283783	0.652374573932416
RPL7	brown	-0.627018175718424	0.00933350184324267	-0.627018175718424	0.00933350184324267	-0.503211979277602	0.0469252507006635	-0.462260741329043	0.0714239809446377	0.181557227450514	0.500981550671818	-0.428417708406588	0.0977973011613311	-0.318005031444682	0.230019317222484	-0.126525611146444	0.640547965365599	0.163285933631255	0.545683928363268	0.41676650060419	0.108293864365567	0.673171665944448	0.00426071898100413	-0.146684741708022	0.587755885417233	-0.079270857605544	0.770423181519639	0.00879836694285265	0.974201752185823	0.00142617214462597	0.99581760007008	-0.149798267223708	0.579764824801078
ARF5	brown	0.611335330317749	0.0118641871099795	0.611335330317749	0.0118641871099795	0.796475180012194	0.000222156165600383	0.465394027872928	0.0692760159629999	0.267450452849837	0.316623661699794	0.28468440336209	0.285214348381767	-0.1512458261009	0.576065064414318	0.273305835456629	0.305734510044975	-0.32123913124323	0.225051016812613	-0.107060109805435	0.693108562684102	0.212015303955921	0.430525376824355	-0.504939017065297	0.0460529413683133	-0.012048056715948	0.964677916944263	-0.279251248685107	0.294906778502793	0.0361184419593994	0.894354254439381	-0.306266519729422	0.248629902961691
GAPDH	brown	0.487783418948874	0.055274137344202	0.487783418948874	0.055274137344202	0.670205548454008	0.00449846698276588	0.290289403844881	0.275418448863839	0.0378418754036517	0.889341420173635	0.290812258997943	0.274515183916076	-0.302491361544145	0.254807927099091	0.768774217654069	0.000501215490302993	0.425146149408826	0.100668600427065	0.319355526336083	0.227936307935414	0.109610068130781	0.686141916483233	-0.757851866792324	0.000670804523948659	-0.0657883379558761	0.80872725181654	-0.402410119118288	0.122284530883595	0.203594436314034	0.449473973622602	-0.11498528891138	0.671534397524857
GSN	brown	-0.13286832081113	0.623747643497635	-0.13286832081113	0.623747643497635	-0.323303927984107	0.221914908101684	0.151579489444357	0.575213673233565	-0.176754664027248	0.512561760738996	0.106637844081737	0.694264464055834	0.522283147177175	0.0379503334511747	-0.267794075251271	0.315978472946078	0.0621581293244985	0.819114440672974	-0.307891523755773	0.245999494647984	-0.616932752581785	0.0109057689283678	0.347502950722448	0.187232041373298	0.0456618495980234	0.866647932708349	0.462569056496315	0.0712105009063149	-0.0545384311293102	0.841006892420178	0.218535829120964	0.416141212901833
ADORA3	brown	0.651629799375729	0.00624035062253408	0.651629799375729	0.00624035062253408	0.936284283311505	9.64894629050129e-08	0.386180505060325	0.139555420791369	0.0426775887156633	0.875297642544074	0.508602564762631	0.0442426739382896	-0.188834648736641	0.483672021638675	0.362815791556024	0.167233718798903	-0.247724371202668	0.354938859037209	-0.367223203530302	0.161753005218326	-0.28532795892984	0.284079111634999	-0.193931144368529	0.471724189616651	-0.11171815938723	0.680400285609114	-0.231898381670227	0.387467480120142	-0.0192122805276271	0.943699306073265	-0.108308780467196	0.689694196427756
GFRA3	brown	0.57584931972415	0.0195770784265237	0.57584931972415	0.0195770784265237	0.870456576395855	1.15768552214859e-05	0.459610622000814	0.0732781707421963	-0.102409393214991	0.705873817364327	0.0983186309547587	0.717163338172039	-0.177837563383749	0.509939844284902	0.612360048923671	0.0116839605168357	-0.0634679637007916	0.815363241990022	-0.185932700995396	0.49053959735298	-0.26895191228159	0.313810154685015	-0.166285437231719	0.53822687865481	-0.0129688634929307	0.961980078342851	0.00916263473318853	0.973134011095769	0.33341216130886	0.206964480201882	0.022536051536282	0.933977467151353
LOC391209	brown	-0.328934349852221	0.213504989995756	-0.328934349852221	0.213504989995756	-0.306882239518344	0.247631185551518	-0.432231757957634	0.0945237531279978	-0.164446820679355	0.542792463077508	0.160498269976731	0.552654828791008	-0.0678873529442627	0.802734818881685	-0.242180525112219	0.366154558834646	-0.0465072701324693	0.864200064468017	0.253042313534135	0.344363593580968	0.247726299637014	0.35493499151506	0.0280770700612578	0.917790368107311	0.038084196130651	0.888636909127454	0.0319290073461998	0.906555068303287	-0.00751131858238652	0.977974663429487	0.384381427626628	0.141567258807402
LOC441742	brown	0.56453506668805	0.022713259579623	0.56453506668805	0.022713259579623	0.799789533222849	0.000199918298956638	0.235594748285913	0.379729645635093	0.300440657509997	0.258203246251594	0.224551788381693	0.40309706823074	-0.237929515572056	0.374885970584417	0.471262974674925	0.0653798940639094	-0.134376513547564	0.619777871162726	0.00637259160096663	0.981313146116325	-0.0567502521765543	0.8346400574109	-0.364066922766903	0.165665496111037	0.141004883369602	0.602448694448972	-0.218312007793105	0.41663073792288	0.199889110776892	0.457942489776513	0.00737019182966415	0.978388396701727
MUS81	brown	0.684243439810622	0.00346070433819797	0.684243439810622	0.00346070433819797	0.888745944459093	4.19564995053518e-06	0.83141546929425	6.5626911598763e-05	-0.0417717592156465	0.877925801519984	0.444740651278915	0.084334810616045	-0.027839545729945	0.918483675496845	0.449587279380692	0.0806075554131668	-0.0752510461612172	0.781795699804105	-0.363631319669545	0.166210381443685	-0.436733930993283	0.0907607756781707	-0.283758911855803	0.28685168904879	0.0287435584059535	0.915845259949182	0.135757435638643	0.616151702371279	0.213980650688647	0.426163135908497	-0.034879247805467	0.897960942872545
RHCG	brown	0.725080729648756	0.00148197330675048	0.725080729648756	0.00148197330675048	0.960921239456359	3.36525719112313e-09	0.726966123682557	0.00142013825066891	0.0486828494044571	0.857906165482805	0.288546422372486	0.278442546516681	-0.155035706648953	0.566425891116566	0.600322183225403	0.0139423109868082	-0.0450308641028387	0.86847565804519	-0.191499486381084	0.47740667207483	-0.250764695345814	0.348870792886613	-0.360909532289184	0.169642085534349	0.0190820544393791	0.944080370037722	-0.0328151775151828	0.903972569187006	0.292482540937923	0.271641718908709	-0.0861555264047729	0.751048247373841
RNASET2	brown	0.485925605085596	0.0563489025103975	0.485925605085596	0.0563489025103975	0.803881135952149	0.000175042911280085	0.54893524889414	0.0276553457222177	-0.00232904251099557	0.993169884001133	-0.106751770197549	0.693952542744303	-0.223195655761025	0.406018335736348	0.581899695777057	0.0180437298182914	-0.137922052902461	0.610484356029123	-0.048316128080261	0.858966529557158	-0.115922105825448	0.66899960367339	-0.178062410957336	0.509396225911657	0.170964147358688	0.526686739557799	0.185773399164948	0.4909179338068	0.530962992550125	0.0343240223916519	0.107144833195383	0.692876718959347
DNAJB2	brown	0.747738805475706	0.000867359440988532	0.747738805475706	0.000867359440988532	0.723300141534355	0.00154236826535761	0.578158561318175	0.0189803918390903	0.255075556353922	0.340368020265919	0.312920573083148	0.237969085568288	0.344023185528217	0.191985704019386	0.357983092287962	0.173384066840832	-0.21625942069333	0.421134041250472	-0.0239576376892978	0.929822002950589	-0.110778267562319	0.68295817907724	-0.458396962509302	0.0741388805619818	0.14805979735996	0.584221139995494	-0.0611170425591263	0.822098609654157	0.284562682624487	0.285429370468881	0.238198981937481	0.374329132230194
FIBCD1	brown	-0.159598182823007	0.554913859741695	-0.159598182823007	0.554913859741695	-0.340236988099363	0.197246695550748	0.0171411860192978	0.949760990079095	-0.190331583589932	0.480147683328896	-0.392467093258685	0.132678956914968	0.115417445124485	0.670364675903014	-0.403751910885618	0.120926437048479	-0.382610325799915	0.143567040615111	-0.0249172698192377	0.927017839292884	-0.0451060321579414	0.868257891800079	0.364164337453384	0.165543805849267	0.551578553243807	0.0267648765100177	0.644414254512911	0.0070466885397509	0.355458876621159	0.176655379997126	0.372718095103555	0.155090290440766
EBPL	brown	0.171795849171383	0.524647152657685	0.171795849171383	0.524647152657685	0.16088936899792	0.551674502526789	-0.0590663805425646	0.827983279328826	-0.235354417617181	0.380230162858087	0.0783363041529661	0.773063322179498	0.171093587920518	0.526369075694978	0.162930204491062	0.546571312156872	-0.0737565651745915	0.786034479846416	0.126224813460903	0.64134886490539	-0.286969568977667	0.281195619099721	0.170872830099823	0.526910896195785	0.192629727523796	0.47476131151621	0.140789942703984	0.603007581039875	0.372098662290296	0.155831963712444	0.848623550526371	3.2413154715972e-05
ACSL1	brown	-0.660038912252978	0.00539528902448216	-0.660038912252978	0.00539528902448216	-0.627715612037257	0.00923179214367941	-0.408951756446914	0.115762375812513	0.0841417118477631	0.756701685577352	-0.460082803523088	0.0729452735401167	-0.113347003594058	0.6759751625503	0.0109920227030448	0.967772393539014	0.405047877592825	0.119624700907663	0.66792977503481	0.00468799689664664	0.309586322180094	0.243274634612113	0.0104153953252843	0.969462258510263	0.0659957428900212	0.808134686536113	0.184879301513172	0.493043966139636	0.249948804215665	0.350493421026765	0.153929022101763	0.569233514539858
RPRML	brown	0.623675556546547	0.00983332508270571	0.623675556546547	0.00983332508270571	0.907886216010571	1.17925386568825e-06	0.460413035642824	0.072713106660036	0.124117136788012	0.646971096937571	0.189459192778131	0.482200100626263	-0.152128710181999	0.573813407411104	0.450556288829514	0.0798768256239104	-0.250666040791936	0.349066769559472	-0.273889401995016	0.304661502619459	-0.234361361291133	0.382302133872163	-0.174036353812377	0.519170697546033	0.0131108342497824	0.961564157051718	-0.0657459628475388	0.808848331417433	0.199194030279155	0.459539894369784	-0.0206042442423815	0.939626911039347
DSCR10	brown	0.542301934642097	0.0299897030056741	0.542301934642097	0.0299897030056741	0.523060464384414	0.0376142907106389	0.356050474226813	0.175885051188368	0.196761909230847	0.465151027166881	0.118035072844648	0.663294760074081	0.333925124202276	0.206223561611567	0.253858484798669	0.342756535582285	-0.260493303448602	0.329851070830008	0.0905178919961925	0.738842620986607	-0.150043735207599	0.579136746228864	-0.134649883688355	0.61905937169523	0.130895361831828	0.6289554198185	0.148487291435525	0.583124009159422	0.430055328905447	0.0963820574430921	0.338780469786477	0.199295248838461
IL1F9	brown	0.555156283620163	0.0255947731717199	0.555156283620163	0.0255947731717199	0.781522769753558	0.000349601184795714	0.419755068600909	0.105529293265679	-0.0704412603859213	0.795457623193052	0.717346575315354	0.00175903226142292	-0.0558969182038095	0.837095301778561	0.300920341065132	0.25740655910154	-0.0660014094128238	0.808118498394546	-0.373293398755909	0.154403588856217	-0.284412363694824	0.28569504606132	-0.327454902965113	0.215694697049082	-0.275245975108175	0.302175753458297	-0.248758279472576	0.352868720888952	-0.166167219491501	0.538519916788476	-0.0604779814433897	0.823931548790337
Klkbl4	brown	0.743667687264217	0.000958756019467815	0.743667687264217	0.000958756019467815	0.877200708132469	8.11243047260269e-06	0.664042377835156	0.00502650652671701	0.146149610424311	0.589133874499344	0.135574951324237	0.616630414130812	-0.0274720806614036	0.919556373913973	0.594214833791685	0.0152115005509504	-0.0935569038306257	0.730373881942081	-0.0409339674426089	0.880357621859601	-0.197864925033201	0.46260208451771	-0.369660703809817	0.158774222543434	0.233607031039365	0.383880111385276	0.0668710553163485	0.805634959572995	0.469019308504033	0.066849942279002	0.0492552452409592	0.856251555182367
MADCAM1	brown	0.607768129069149	0.0125086757085653	0.607768129069149	0.0125086757085653	0.834121093005678	5.90474219819588e-05	0.647983409542354	0.00663808756560982	0.171759741996004	0.524735623811969	0.723836051060842	0.00152398393449253	0.220264414648306	0.412370754180514	0.329599123879866	0.212525722515297	-0.0947232734038478	0.727131268994449	-0.320637220653346	0.225970488196459	-0.335921077204309	0.203356911987364	-0.376982666173862	0.150048670484897	-0.334895599848677	0.204826499148807	-0.191318818889011	0.477830192057775	-0.0819199765352542	0.76295226108399	-0.00704597722403695	0.979338897614685
PRSS8	brown	0.796762704530217	0.000220149246255194	0.796762704530217	0.000220149246255194	0.97518953302912	1.45329985516404e-10	0.571865064386753	0.0206405981570408	0.155480051081794	0.565300266403994	0.464426241526921	0.0699343731430046	0.0325608506574474	0.904713643602804	0.425454575587623	0.100395394226265	-0.242274155852939	0.365963523402089	-0.309228375149079	0.243848558764567	-0.25182960179942	0.346759315662736	-0.348468673311887	0.1859265859201	-0.0427915773250556	0.874967003824852	-0.189922691176916	0.481109130960155	0.0802277579590916	0.767722356638472	-0.0367635929206239	0.89247729878023
LOC441925	brown	0.65428441601652	0.00596292742253087	0.65428441601652	0.00596292742253087	0.889578671378292	3.98981226532167e-06	0.566907658785134	0.022025585302376	0.182021398669585	0.499868884746499	0.372337697647716	0.155545474052934	-0.169600071047863	0.530039633939906	0.447323156533538	0.082333681810673	-0.127170608214012	0.638831859351834	-0.178228508660987	0.508994821412964	-0.299398996332806	0.259938519721864	-0.242169177334473	0.366177715534774	-0.0130001135950587	0.9618885264232	-0.0859882137704889	0.751517501140703	0.19483242368132	0.469626460726368	-0.0911667951964577	0.737031938352709
LOC286123	brown	0.759896411196677	0.000635910570829927	0.759896411196677	0.000635910570829927	0.753679998072698	0.000746895252035819	0.765913350767045	0.000541768657341361	0.00229252825010916	0.993276962919427	0.391987308231434	0.133195385601663	0.368645610071718	0.160010219698499	0.323749874765282	0.221241252013529	-0.155897572813922	0.56424346069469	-0.493759885203123	0.0519193558982103	-0.746856259593699	0.000886539732648704	-0.00393563112708114	0.988458658047962	0.0954227223873295	0.725188813721922	0.239361212983581	0.371932652012402	0.212846862821021	0.428676865711248	0.242395581688224	0.365715859718509
C1orf61	brown	-0.209120198310658	0.436992967928082	-0.209120198310658	0.436992967928082	-0.0945585936248995	0.727588831976698	-0.261546281305726	0.32782897001872	-0.0371918008425155	0.891231796290339	-0.0611251866681812	0.822075256468722	-0.0130804688897435	0.961653115437372	-0.163807259340648	0.544384603732984	-0.287184270032688	0.280819805391633	0.340066012977539	0.197486455745085	0.220977649910357	0.41082027724779	0.120362625629197	0.657030573810975	0.132685245340594	0.624230187521011	0.172545452440923	0.522811980819081	0.281763247338841	0.290401461576195	0.601903195856308	0.0136276612344493
ADAMTS12	brown	0.318471631129805	0.229298277954264	0.318471631129805	0.229298277954264	0.721563263208204	0.001603197113329	0.394693102116218	0.130300936311025	0.00354131833393998	0.989614929466112	0.538422180428595	0.0314229007556611	-0.151861931645936	0.574493393504246	0.161419897717238	0.550345897028348	-0.255519843769235	0.339498467495933	-0.466933271534059	0.0682382307919966	-0.381622749826876	0.144690438176025	0.0493526276879271	0.855970109854646	-0.23754604726494	0.375679171290877	-0.0960337025163267	0.723493331114253	-0.132175343548937	0.625574923459399	-0.0150202424745167	0.955971247449033
FGFRL1	brown	0.63269084866417	0.0085313889593924	0.63269084866417	0.0085313889593924	0.865047005042549	1.5186213333362e-05	0.560103058144714	0.0240420079775577	0.0646597320685245	0.811953430272547	0.718050196894299	0.00173220611625068	-0.00539060174267282	0.98419234738792	0.252638402822275	0.345160478441511	-0.211111586353925	0.432538941095889	-0.399190778574906	0.125586030525014	-0.361054905228812	0.169457613169374	-0.244711035685914	0.361010991264038	-0.188207490280099	0.485152279586729	-0.144914759330816	0.592318715303709	-0.0757491203620309	0.78038428938325	-0.0425061897293183	0.875794843877473
LOC389333	brown	0.289944811375154	0.2760147370737	0.289944811375154	0.2760147370737	0.405293421241213	0.119379166221534	-0.0207816527134771	0.939107975160564	-0.0829181687389901	0.760142248726949	0.15286084024824	0.571949039480509	-0.107386032451571	0.692216822362918	0.679819939395532	0.00376436649547683	0.546786692766303	0.0283956844571885	0.152640234732868	0.572510541788466	-0.190956548367209	0.478679974507512	-0.325525036828089	0.218572565679908	-0.333597492757782	0.206696591682552	-0.342927265436965	0.19349898318375	0.0189012355671357	0.94460949603554	-0.077208792561439	0.776251680397265
CD53	brown	-0.821110336983027	9.6567819169092e-05	-0.821110336983027	9.6567819169092e-05	-0.7847130325876	0.000318297940650342	-0.520063511310989	0.0389223716409907	-0.0182845632021339	0.946414211838874	-0.459704064238843	0.0732122048207638	-0.0605122828392803	0.823833144631482	-0.272060386372463	0.308031954401203	0.239865635787018	0.370895184909818	0.400464725329637	0.124272288522107	0.351962291905913	0.181253898558901	0.158010391577906	0.558908624644489	-0.0715622165070217	0.792268478745032	0.18949870750782	0.482107045405101	-0.0407064550298498	0.881018185822025	0.0858967527558563	0.751774052001725
FERD3L	brown	0.44631113960138	0.0831137592333026	0.44631113960138	0.0831137592333026	0.599495168636518	0.0141091492203145	0.520879126998418	0.0385630375646008	-0.342331642844467	0.194324688415218	0.161274514064997	0.550709842745169	-0.163628129018035	0.544830904623208	0.65616230623202	0.00577268780708749	0.330135534127172	0.211737648319768	-0.0933404271289007	0.730976179817356	-0.464388472274718	0.0699601584788406	-0.276084382286535	0.300645488186487	0.163068383353742	0.546226542815877	0.154914286659149	0.566733641368445	0.37639259147941	0.150739561208778	0.283915915824234	0.286573528237443
MRPL49	brown	0.576206463078734	0.019483859256861	0.576206463078734	0.019483859256861	0.732570262261634	0.00124863905613404	0.202872078234229	0.451118701282459	-0.0038579718619817	0.98868638219374	0.445050918138971	0.0840925643451406	-0.177588042624485	0.510543430895854	0.236241267812406	0.378384978690022	-0.211203137745624	0.432334736258498	-0.352513470372413	0.180523836938534	-0.243573886192827	0.363317383655632	-0.11695227287486	0.666216091242258	-0.161895211604955	0.54915675617511	-0.332222600892255	0.208689262131204	-0.153952097515861	0.56917491276572	-0.220579891475501	0.411684570698791
RP11-219C24.3	brown	0.64209796683117	0.00732238469248473	0.64209796683117	0.00732238469248473	0.891370494617928	3.57563080419427e-06	0.746063282409654	0.000904068542364571	0.0726321221565465	0.789227450085392	0.458382274245066	0.0741493419453871	0.161258788606004	0.550749215327481	0.58777292203387	0.0166460665226129	0.0773009555008603	0.775990937157684	-0.243182651825938	0.364112782323902	-0.428643024547907	0.0976017125759365	-0.377897909677711	0.148981300627736	-0.230452660095945	0.390516939667063	-0.0243266800326359	0.928743522325297	0.160415589401257	0.552862172522612	0.0152004522949889	0.955443484619929
TCAP	brown	0.406036447781198	0.11863830163982	0.406036447781198	0.11863830163982	0.544299771124143	0.0292714060667536	0.527192629765562	0.0358654507129983	-0.00639683354886575	0.981242071149795	-0.223539964845438	0.405275592918486	0.0501541872575965	0.853654140937257	0.352616647932013	0.180387389177009	-0.23898196622647	0.372713715351528	-0.106136334792903	0.695638105899449	-0.276717084246963	0.29949371883432	0.0786273369840026	0.772240894423863	0.302220297750327	0.255255134163729	0.471930510469908	0.0649471252172455	0.616686922933534	0.0109465378765631	0.400897998368285	0.123827657370039
CCNL1	brown	0.531784340910488	0.0339949961385695	0.531784340910488	0.0339949961385695	0.894335956856758	2.96989315363968e-06	0.298197414317513	0.261949079458182	0.111512847817797	0.680958758615914	0.460284390446549	0.0728034856936703	-0.251827318405232	0.346763835390692	0.4644564678267	0.069913742418744	-0.11800657911271	0.663371576492204	-0.177828489017482	0.509961789215423	-0.146251489797974	0.588871428148028	-0.303146036572823	0.253729826134785	-0.165989639091856	0.538960236589032	-0.297769316828848	0.262667696037788	0.0243502550113737	0.928674631296071	-0.128277793803869	0.635890040563247
TK1	brown	0.510195208347432	0.0434725313084564	0.510195208347432	0.0434725313084564	0.644620803975596	0.00702251057586458	0.555744511360573	0.025406208813033	-0.190494761948832	0.479764254400442	0.354054332413981	0.178493187723138	0.23735648169032	0.376071625596497	0.554062348300779	0.0259483002472771	0.239179774459636	0.372306214365839	-0.30873442098145	0.244641938883136	-0.61966527323438	0.0104606000841222	-0.0612748579733459	0.821646099822258	-0.319952505995331	0.227019339520304	0.0836320215728142	0.758134401373962	0.130127185823525	0.630987538762467	0.171735024337361	0.524796191857496
HS3ST6	brown	0.357696217656831	0.173753809326599	0.357696217656831	0.173753809326599	0.38757642039387	0.13800794206649	0.516499615676734	0.0405221652259459	0.0172494543535256	0.94944404337247	-0.0820660917619113	0.762540757619459	0.247907316050909	0.354572063857887	0.580329476730492	0.0184323903386823	0.374284803572267	0.153225031599036	-0.103770325843618	0.702130552156607	-0.400055828998726	0.12469291647376	-0.167385824904989	0.535502652701569	-0.152260065011885	0.573478724394391	0.237531887845424	0.37570847752663	0.282125489670877	0.289755185318993	-0.0446551070669385	0.869564380729679
LOC440995	brown	0.525196488789343	0.0367024202222702	0.525196488789343	0.0367024202222702	0.802934952277623	0.00018055350935898	0.728366519883519	0.00137558464101738	0.102064071459375	0.706824640114393	0.305231759361043	0.250313942254211	0.0857870324257977	0.752081852932141	0.462612153616367	0.0711806970933545	-0.0260823511224903	0.923614412686737	-0.352783752620356	0.180166544886926	-0.433795361361002	0.0932045226609531	-0.320561745583135	0.226085950675244	-0.0729554536705644	0.788308992963853	0.051999400705933	0.848326997925687	0.129923793269494	0.631526005680621	-0.0341958323375864	0.899950836937184
MUC2	brown	0.61613658790656	0.0110382415666834	0.61613658790656	0.0110382415666834	0.803482338499559	0.000177348241238864	0.781123875767485	0.000353688004586463	0.142756231874705	0.597902605452711	0.596271806799351	0.0147743650176158	0.110577239498316	0.683505693337857	0.326038359307616	0.217804707504983	-0.121631517365901	0.65362454401575	-0.244983042855045	0.36046051164894	-0.276688368887436	0.299545935521702	-0.366422501183573	0.162739628470783	-0.104625190921584	0.699782504836607	-0.00242464858346025	0.992889517494669	0.122478350769469	0.651354982307543	-0.0182854830117237	0.946411519796165
GHSR	brown	0.291525927840528	0.273285179396299	0.291525927840528	0.273285179396299	0.419163401368431	0.106072627251972	0.46234544259938	0.0713652867798131	-0.0231538990947122	0.932171223466729	-0.180338009952259	0.503909679729598	-0.301102883890022	0.257103779268639	0.414042217041158	0.110857913890174	-0.00751099069881624	0.977975624661035	0.196969274810614	0.464671300648891	-0.153130636983815	0.571262648071978	-0.0744521858070479	0.784060790323821	0.581258165940722	0.0182017451707847	0.560765177280202	0.0238397952467553	0.773194030755202	0.000443501164360572	0.150861200127782	0.577047149101167
IGHG1	brown	0.400724474210898	0.124005597945576	0.400724474210898	0.124005597945576	0.687435913872868	0.00325406104195604	0.813498438939246	0.000126518527444751	-0.000267706378904563	0.999214919784549	0.344874554287194	0.190815454929601	0.0830817984949555	0.759681881484515	0.249459743383175	0.3514680887985	-0.158798027302009	0.556925441747805	-0.508030465095546	0.0445217971499697	-0.393863138770098	0.131184118859713	-0.123629548747632	0.648274305619241	-0.118421300592201	0.662253836841147	0.228151155683474	0.395398106867423	0.0885736614666593	0.744275423919688	-0.0926159023620748	0.732993077534698
LOC441837	brown	-0.591358108222485	0.0158352562205281	-0.591358108222485	0.0158352562205281	-0.488968324760292	0.0545966177022223	-0.453557252688898	0.0776441020275685	-0.0332552047846468	0.902690564428983	-0.0183297627726347	0.946281925131117	-0.0929869529143967	0.731959959123257	-0.208688335521743	0.437961974790699	0.256464821369679	0.337653183461464	0.240480588720896	0.369632546391314	0.350257988396403	0.183523622567662	-0.169158603497719	0.531126817830201	-0.328613183217048	0.21397912891444	-0.328145274127464	0.214671109707469	-0.451163268601826	0.0794215421113797	-0.0881520009338613	0.745455181143924
ADAM33	brown	0.677214180529697	0.00395304061194517	0.677214180529697	0.00395304061194517	0.765627128982758	0.000545970272070878	0.358337899919023	0.172927490325665	0.215288901223264	0.423272120790006	0.73461899279718	0.00119033424061724	0.444335697859806	0.084651738136706	0.160979755708707	0.551448047797431	-0.295428605510182	0.266618224841806	-0.401407307977604	0.123306406483019	-0.415594379064041	0.109391888323279	-0.191512443276313	0.47737630558673	-0.293241287068606	0.270342476822958	-0.268410210467628	0.31482353231481	-0.202885611495421	0.451087859805165	0.204946720213267	0.446403113937209
AGPAT4	brown	0.628010684031917	0.00918902532292714	0.628010684031917	0.00918902532292714	0.883734103223553	5.63337421690091e-06	0.599585214589397	0.0140909084094536	0.0386307592956185	0.887048146580642	0.260755931527077	0.329346059467148	-0.146332323403437	0.588663230857522	0.501437708534283	0.0478341929727577	-0.0908391165105599	0.737946123027584	-0.259297777902292	0.332155585636949	-0.161863066255924	0.549237141940129	-0.380696312136645	0.14574970909926	-0.0996262170548763	0.713548618689847	-0.183829189143026	0.495546558972934	0.105547578686706	0.697251850635011	-0.186191456787147	0.489925357960332
DPP7	brown	0.762715569491985	0.000590255889582285	0.762715569491985	0.000590255889582285	0.930250615403087	1.78841686268954e-07	0.551696115680544	0.0267257886451455	0.0721275004186557	0.790661400738386	0.390200289864363	0.135131031540047	-0.176651609957114	0.512811600038867	0.395787960093283	0.129142148309024	-0.240286699869687	0.370030388033407	-0.304533153466842	0.251454889264186	-0.235702202438554	0.379505976004105	-0.348917618789479	0.185321744131182	0.184860820805959	0.49308795668903	-0.0924218291692269	0.733533608055181	0.131947976221925	0.62617490398571	-0.0880828010059966	0.745648845242919
FARSLA	brown	-0.0735214622093808	0.786701816095675	-0.0735214622093808	0.786701816095675	-0.1023439833249	0.706053888314371	0.182968090461837	0.497603184298713	0.18886541766974	0.483599454969909	0.465346706081447	0.0693081022264082	0.294018838202277	0.269014965696243	-0.404853248537152	0.119819572084629	-0.119691937085718	0.658833438094991	-0.383621505124163	0.142422960043384	-0.187416316729566	0.487022758455468	-0.0488069406229349	0.857547410796368	-0.196755094789674	0.465166796073291	0.0518612134404788	0.848725735151032	-0.465925451462374	0.0689164300423679	-0.032876701906199	0.903793306486646
LOC388572	brown	0.259562431260558	0.331644641377797	0.259562431260558	0.331644641377797	0.441946508385603	0.0865389990664526	-0.138221574761723	0.609701776677285	0.0220754716256046	0.935324144349649	0.0627357139487119	0.817459853820905	-0.242893229141344	0.36470181436196	0.429067877198331	0.0972336685596426	0.143344259436737	0.596379334791824	0.00757730586188405	0.977781214075991	0.17203858950966	0.524052557379718	-0.33434221135139	0.205622387045511	-0.311225949231735	0.240656473711511	-0.453269831286987	0.0778559688409208	-0.132595976622568	0.62446553088216	-0.141048406433688	0.602335551444017
LOC388727	brown	0.684366686529711	0.00345253548642112	0.684366686529711	0.00345253548642112	0.687392923919848	0.00325677602132356	0.442115907595771	0.0864042039441034	0.298703289251071	0.26110145966033	0.398606584983588	0.126191672393226	0.262142814988847	0.326686585132011	0.152354043675638	0.573239323715453	-0.421063195797108	0.10433498673541	-0.0781607930644271	0.773559407302333	-0.0238212254263767	0.93022068000092	-0.347711899873072	0.186949077873872	0.140734183445606	0.60315259955219	-0.116991871946684	0.666109175684743	0.188075345289161	0.485464453929933	0.179616852668162	0.50564541036651
LOC392459	brown	0.6590570542529	0.00548895479089181	0.6590570542529	0.00548895479089181	0.959849661433967	4.05523372510136e-09	0.557465241343687	0.0248607183693574	0.0783762989246266	0.772950287780803	0.304930388037018	0.250805740631543	-0.137062489871786	0.612732383796155	0.575709364120433	0.0196137026975205	-0.064264375590084	0.813084250981218	-0.272671933478706	0.306902586954523	-0.268557371410934	0.314548045262484	-0.335723568591626	0.203639425513906	-0.114064464139064	0.674029158804734	-0.166241677784911	0.538335341286965	0.120804041554537	0.655844978585086	-0.146190399229511	0.589028794747721
MMP17	brown	0.707567395423666	0.00216818471972466	0.707567395423666	0.00216818471972466	0.904363085110596	1.51893937600298e-06	0.733016681548906	0.00123573986376874	0.0360986333015429	0.894411892683428	0.532385295797265	0.0337557762733705	0.0519387820688392	0.848501907829887	0.343381365116013	0.192871008458992	-0.198161395190866	0.461918158174812	-0.519564308567447	0.0391435448308989	-0.614947942586872	0.0112383713577937	0.00440625842469826	0.98707863255566	-0.0748614034776982	0.782900289386382	0.128475900550753	0.635364202305453	0.122325134147676	0.651765399703795	-0.0194466120336995	0.94301364060268
POLR2L	brown	0.0160873763935851	0.952846293749114	0.0160873763935851	0.952846293749114	0.23034766076344	0.390738917699787	-0.0344877595078817	0.89910076647311	0.0938739190457126	0.729492124727605	-0.191110286403367	0.478319259780729	-0.00343859703956536	0.98991614968417	0.0432227919862819	0.873716385700635	-0.267138139625846	0.31721072922768	-0.13722590851554	0.612304742582857	-0.0275103338562418	0.919444699677479	0.226492497844477	0.398936079812901	-0.155406308085379	0.565487007952713	0.260027023580694	0.330748783427318	0.135693812136453	0.616318589681802	-0.214637374474838	0.424710609591135
SMPD1	brown	-0.340607135039502	0.196728282796192	-0.340607135039502	0.196728282796192	-0.35009626258008	0.183739968719855	-0.298180464397491	0.261977509120897	-0.00201987109445741	0.994076539645964	0.370832140645074	0.157355849801026	0.255453480691949	0.339628271893513	-0.490044600510371	0.0539865535808454	-0.137800939016245	0.610800910150187	-0.0525546611592538	0.846725150911582	0.126431265135231	0.640799129714706	-0.0239227724537297	0.929923898238072	-0.2445641701446	0.361308407695308	-0.0438111048650045	0.872010600376472	-0.43892742235729	0.0889666931881084	0.153842513061588	0.569453233618783
SIRPB1	brown	0.463227150251287	0.0707563837299994	0.463227150251287	0.0707563837299994	0.517957901124645	0.03986169334178	0.326550452725637	0.217040405269939	0.138264937504131	0.609588512969186	0.706998271634909	0.0021941854400031	0.228707491788022	0.394215207168472	0.0696564488321995	0.797692240080909	-0.126187300134854	0.641448773368722	-0.188472485688574	0.484526555483544	-0.0205453389545138	0.93979921939795	-0.588091774884287	0.0165726744867439	-0.214443635194663	0.425138850188366	-0.346872239255272	0.188087866397055	-0.29167852326867	0.273022616875096	0.128509712020055	0.635274472227197
MAF1	brown	0.731330788602244	0.00128503080310266	0.731330788602244	0.00128503080310266	0.594500821591655	0.0151501276864732	0.587053029428433	0.016812697894522	0.340560142473448	0.19679404953936	0.695161722246236	0.00279491220707796	0.577140198099836	0.0192417651259179	0.127083137451922	0.639064487278351	-0.178234071308434	0.508981380838583	-0.209281778560959	0.436630698807515	-0.273571434960925	0.305245875051025	-0.456248806579949	0.0756802509721552	-0.0350223867784643	0.897544238341638	-0.191094513341562	0.478356261956364	-0.0798866148315156	0.768684938050398	0.188357875933881	0.484797131682232
GNL3	brown	0.634783614165967	0.00824965778683816	0.634783614165967	0.00824965778683816	0.9379771386608	8.0277958582563e-08	0.358055463961515	0.173290872074624	-0.0345616149204242	0.898885721202446	0.471274405474986	0.0653724656835278	-0.252686392140209	0.345065744587646	0.478657449781852	0.0607022499111115	-0.126764621782876	0.639911844058217	-0.258129092489014	0.3344172642418	-0.229929624794749	0.391623357958651	-0.255658268664803	0.339227803054449	-0.136873945066702	0.613225921829193	-0.264839845408037	0.321550389375043	0.0353871992929088	0.896482314080093	-0.0989922772237168	0.715300387731672
LRCH1	brown	0.666061270946856	0.00484834581764481	0.666061270946856	0.00484834581764481	0.625144597822569	0.00961112145066716	0.713338228562364	0.00191837416874412	0.116878523885091	0.666415225964494	0.39570818679063	0.129226338876012	0.248086231004511	0.354213554074102	0.444662711809907	0.0843957418594083	0.0738344627344742	0.785813399558987	0.0540246150248056	0.842487274599871	-0.334193579722315	0.205836489595169	-0.442774003012653	0.0858819684300107	0.21559398990131	0.422599395311162	0.109240856330098	0.687149175913315	0.394099794231188	0.130931869917723	0.198167477626303	0.461904131868491
C1orf106	brown	0.318591293419827	0.22911359341981	0.318591293419827	0.22911359341981	0.635771869721769	0.00811920617434042	0.695186606084119	0.00279352299250836	-0.208548917994828	0.438275031770409	0.266917227404878	0.317626369070121	-0.230764991095556	0.389857046227318	0.613841021138228	0.0114272973754473	0.355170782530618	0.177031318630745	-0.161406009935984	0.550380658418295	-0.477612147613079	0.0613481005748291	-0.227172823469697	0.397482880674271	-0.133551278194128	0.621948794201456	0.180021530589587	0.504671059855231	0.281866058613261	0.290217948612307	-0.130881442094043	0.628992220698462
LOC345630	brown	0.34340753478987	0.192834858960193	0.34340753478987	0.192834858960193	0.279728687363581	0.294047301086269	0.448420731885651	0.0814936223502072	-0.1661807729079	0.538486316973541	0.284411358435126	0.285696823269454	0.0309331012442813	0.909458409100484	0.257854792656527	0.334949372252876	0.294129822895305	0.268825806420688	-0.209379427618205	0.436411840384288	-0.177058598509967	0.511825245031856	-0.405402492030371	0.119270211883465	-0.222519762369528	0.407478468479432	-0.251432201739798	0.347546426752036	-0.183827799853948	0.495549873864316	-0.208333223385802	0.438759591185965
LOC388494	brown	0.666304118585443	0.00482726059361426	0.666304118585443	0.00482726059361426	0.890455597280199	3.78232439273209e-06	0.732744005366693	0.00124360578310601	0.085770071919535	0.752129435751708	0.509087915134605	0.0440069035593545	-0.0715637780185097	0.79226403835157	0.35975400737007	0.171113152996716	-0.159289832007098	0.555688676554149	-0.393006404978634	0.132100099624804	-0.199400356076835	0.459065436219094	-0.369118222336635	0.159433957595451	-0.136181155856323	0.615040714947342	-0.131293325556565	0.627903633388293	-0.00190130320293048	0.994424245860698	-0.19763667011445	0.463128986812487
LOC440720	brown	-0.0921452485297467	0.734304140156701	-0.0921452485297467	0.734304140156701	-0.18639931420701	0.489432208433129	-0.222624399802074	0.407252238534191	0.263899900811127	0.323335065675271	0.403258307588728	0.121424813878501	0.173032563648727	0.521621011530564	0.0260613328952496	0.923675800139067	0.412229510551227	0.112587382593404	0.237743449091802	0.375270732541163	0.294070909696563	0.268926206366705	-0.582025362606852	0.0180129018800625	-0.391763040288084	0.133437254885079	-0.647711882162509	0.00666849327131826	-0.515399596044352	0.04102579199733	-0.235288465521142	0.380367578867242
MAPRE3	brown	0.50343772101427	0.0468105360516874	0.50343772101427	0.0468105360516874	0.823488439898236	8.85249070784407e-05	0.571437472943618	0.0207573346502633	-0.0222336436916642	0.934861650598154	0.664469683650868	0.00498836791961576	-0.00936338103270119	0.972545602075004	0.296688128268834	0.264487984285887	-0.116137070652976	0.668418433392912	-0.511429623954235	0.0428825561335093	-0.491081432794785	0.0534036329543553	-0.12338291287057	0.64893387050533	-0.27944786548282	0.294552651308436	-0.0572495030117765	0.833204256449246	-0.103273987435146	0.703494999932105	-0.102261974001509	0.706279677529426
MYOM1	brown	0.730250623292483	0.00131744676486657	0.730250623292483	0.00131744676486657	0.817045609777026	0.000111722772673801	0.597281811023982	0.0145633475352484	0.358463675589463	0.172765830353668	0.715024019919401	0.00184998981574951	0.329503290481248	0.212666715127589	0.2387401002512	0.37321231210256	-0.223650527146225	0.405037241224159	-0.282663448809934	0.288797000826725	-0.245121338189142	0.360180813354539	-0.438907381624317	0.0889829690862055	-0.185335337429249	0.491959032994347	-0.288351403447551	0.278782149793609	-0.115002429529711	0.671487989357548	-0.0215719629485584	0.936796527787575
PRDM11	brown	0.79449552180754	0.000236389968039675	0.79449552180754	0.000236389968039675	0.886767059222235	4.72101869099453e-06	0.477136040502165	0.0616439349553186	0.25841403808319	0.333865017476111	0.720769460262604	0.00163164034754818	0.247110835287729	0.356170519160216	0.235830868661519	0.379238247375633	-0.299078891093961	0.260473209752872	-0.391955861552694	0.133229282162225	-0.342579842788549	0.193980333047561	-0.290751742139189	0.274619638535643	-0.174209417552514	0.518748772442426	-0.297747358788656	0.262704587975514	-0.127354614145475	0.63834259981541	0.0995591094678316	0.713733994110413
TMEM25	brown	0.562323826145768	0.0233689417958316	0.562323826145768	0.0233689417958316	0.748838584088302	0.000843935343457589	0.676994746976727	0.0039692696019123	-0.00483608205538829	0.985818286007016	0.196898625171037	0.464834716445927	-0.0153468769753554	0.955014677785356	0.824976668315455	8.37817543477764e-05	0.420403909336224	0.104935711768156	0.0221082780158572	0.9352282171504	-0.33332508772643	0.207090418459118	-0.543880178294097	0.029421165463215	-0.0393054278852963	0.885087560689897	-0.0289636725643916	0.915202967142517	0.339093370815815	0.19885400313209	-0.0588978496095324	0.828467288971092
VEGFB	brown	0.608025673192389	0.012461245179611	0.608025673192389	0.012461245179611	0.940060262169851	6.35582612063879e-08	0.670358849564207	0.00448592419059908	-0.0329920963904175	0.903457095052058	0.355617603380604	0.176448480665377	-0.0933952167487505	0.730823726048291	0.49376070147306	0.0519189082757412	-0.110729442945275	0.68309114279276	-0.400478161978344	0.12425848305426	-0.390047171006365	0.13529777745978	-0.196749842955297	0.465178949221271	-0.18298453814224	0.497563863329744	-0.107247821844039	0.692594927153019	0.0810555932453404	0.765387832759539	-0.0629887457494431	0.81673522940278
LGI4	brown	0.523736491286921	0.0373238661186697	0.523736491286921	0.0373238661186697	0.474942921066891	0.0630201918036367	-0.0100693383806198	0.970476472375671	0.0939879952390734	0.729174906873114	0.742968154024995	0.000975226235125819	0.0209048727155403	0.938747558976283	-0.0841888561781267	0.756569202490482	-0.240032426914388	0.370552490026445	-0.381035222233838	0.145361596637216	-0.240140457452475	0.37033061990156	-0.0696806607627632	0.797623278633024	-0.253697107268852	0.343073953097633	-0.46302058786282	0.0708986945073382	-0.451238446628916	0.0793652831118675	-0.2147929440669	0.424366901245889
U1SNRNPBP	brown	0.557564239225259	0.0248296107248091	0.557564239225259	0.0248296107248091	0.88616905852438	4.89028679282326e-06	0.373352236442229	0.1543334739963	0.191237297758629	0.478021353272549	0.628237942982625	0.00915619398699981	-0.0229116770503877	0.932879309906715	0.229345731782805	0.392860506342869	-0.31676611300419	0.231940763887932	-0.480147194567583	0.0597904498291992	-0.381986461743341	0.144276011850077	-0.0736379201165135	0.786371234645625	-0.256056780443314	0.338449273100548	-0.228343404406413	0.394989126261178	-0.161541089797098	0.550042591619837	-0.0934385454112271	0.730703169425415
APBB1	brown	0.428665521866063	0.0975821987289884	0.428665521866063	0.0975821987289884	0.234514512206728	0.381982190619146	-0.146905578499052	0.587187606210576	0.081823926813403	0.763222797781861	0.219650925423461	0.413706856964079	0.33940952041406	0.198408820625948	0.307518465057402	0.246601830110668	0.15577661365212	0.564549538260107	0.105430419531789	0.697573122186376	-0.299999836187078	0.258936725367311	-0.125833235301357	0.642392030796284	0.0747594810805925	0.783189291221188	-0.157720505599975	0.559639292587974	0.0699063191087571	0.796980616490458	0.31456225925494	0.235383662246634
LOC284269	brown	0.238267312474065	0.374188002930274	0.238267312474065	0.374188002930274	0.308805199695793	0.244528156809847	-0.0701714155319283	0.796225793127928	-0.00161930233977963	0.995251231030511	0.409557026016844	0.115171435380615	0.317645612263176	0.230575704623897	0.0990635115534287	0.715103478952009	-0.0141391783706147	0.958551776505724	-0.289447354737256	0.276876921439612	-0.344042250841651	0.191959446636279	-0.00844731415440869	0.975230796366574	-0.425072601830737	0.10073382695975	-0.110851959026467	0.682757512208208	-0.251295939428764	0.347816547044247	-0.00338615845645365	0.99006992123025
SCRIB	brown	0.666239711965575	0.00483284552288045	0.666239711965575	0.00483284552288045	0.894831595534459	2.87764480205903e-06	0.79061252009822	0.000266507994025314	0.02972897933657	0.912970188164174	0.293582831154834	0.269758869267416	-0.0222721444061043	0.93474907779224	0.647225183080758	0.00672327131955335	0.0632716077629303	0.815925342894414	-0.1357136501281	0.616266551846407	-0.372075428594553	0.155859828793841	-0.36827898271644	0.160458214505981	0.0752272611424863	0.781863116256928	0.143599413107137	0.595718854436802	0.404473844322115	0.120200082273253	0.0420160005813643	0.877217044798776
TBCD	brown	0.534098091154665	0.0330809693102054	0.534098091154665	0.0330809693102054	0.593885468715394	0.0152824222732747	0.810983753145809	0.000137966073631144	0.310128772825837	0.242406489211409	0.476073804201141	0.0623077403902994	0.483289372752139	0.057900366298006	0.110059578566784	0.684916259892881	-0.178885922263661	0.507407510734324	-0.503473702466746	0.0467922707921941	-0.356470938889536	0.175338911058565	-0.288015759058171	0.279367221813483	-0.238290739716278	0.374139623234968	-0.0204737031484815	0.940008770140803	-0.170132387366049	0.528730057578271	-0.0760526454969582	0.779524494348597
SCN1B	brown	0.235901663918864	0.379090980645491	0.235901663918864	0.379090980645491	0.250878497471071	0.348644802757132	0.105681040067127	0.696885934176746	-0.130738251711575	0.629370833676265	0.285468772121442	0.283831078782204	-0.0173044182056962	0.949283143900178	0.384079692336219	0.141906603364189	0.355745204148322	0.176282270150917	0.0029676762982586	0.991297094776224	-0.341295539222067	0.195766489118202	-0.231030972265936	0.389295555840857	0.0263941139628321	0.922703901765249	-0.136342556499635	0.614617731089783	0.0507306054680842	0.851989370546213	0.242781843643966	0.364928646530818
APOL1	brown	0.553229905773916	0.0262198183946953	0.553229905773916	0.0262198183946953	0.828814184045519	7.25189274369954e-05	0.738353093913153	0.00108978870875414	0.07832146705958	0.773105256296232	0.633151634250867	0.0084687129040881	0.0408389193537774	0.88063357735911	0.310919325832285	0.241144745686723	-0.0887776772846273	0.743704802457884	-0.496244076817559	0.0505702901737762	-0.428457373840597	0.0977628489347355	-0.239985119662976	0.37064967141759	-0.272265264821912	0.307653325939086	-0.0513250222311036	0.850273231368831	-0.0919485812782325	0.734852184432259	-0.226073820333076	0.39983179899476
SBSN	brown	0.382459790734371	0.143737894083485	0.382459790734371	0.143737894083485	0.685039658755332	0.00340820403688699	0.54881935614418	0.0276948989401126	-0.105211592872063	0.698173313330994	0.17990337677799	0.504955450080087	-0.126222507609541	0.641355005865126	0.320604522912393	0.226020504923321	-0.142878050710336	0.597586907941241	-0.444428280875218	0.0845792049133562	-0.541392767519438	0.030320993812948	0.300915670295611	0.257414309286378	-0.165248931233844	0.540798586298027	0.381573637517586	0.144746460454597	0.254217006639704	0.342051946754621	-0.0906041172770128	0.738601945858633
FAM59A	brown	0.151023114069128	0.57663364076357	0.151023114069128	0.57663364076357	0.288716540288004	0.278146509717509	0.0847918261310295	0.754875322309953	-0.107297267261651	0.692459650776361	0.054187587715907	0.842017671760336	-0.438704401273753	0.089147937672459	0.258442530043344	0.333809826576697	-0.00532911237810819	0.984372641074889	0.380369221674593	0.146124952984682	0.180165751121006	0.504324030020618	-0.296164500641424	0.265372330822526	0.397126475582058	0.127735150732067	0.0446370868141918	0.869616598348387	0.429268507293466	0.0970602080938421	0.0903111158861886	0.73941987452656
LOC402160	brown	0.433697114503009	0.0932870265459914	0.433697114503009	0.0932870265459914	0.371314492930591	0.156774303966969	0.42512045347206	0.100691385775187	0.485177975890926	0.0567857387920653	0.578531244288692	0.0188854296523157	0.564700984036958	0.0226646390313679	-0.332995199916374	0.207567997076712	-0.502293977345438	0.0473939111255035	-0.588100543585226	0.0165706597121965	-0.385279039675506	0.140561037942684	0.0455486008343303	0.866975924994146	-0.202621050289869	0.451690970761199	-0.0337707776013424	0.901188747157233	-0.35882515360456	0.172301779673179	0.186139046793564	0.490049740104676
CGB8	brown	0.614237835823916	0.0113592853243709	0.614237835823916	0.0113592853243709	0.521242314925881	0.0384038354132019	0.12228793320265	0.651865063055324	-0.0484574631722854	0.858557836378456	0.150061595526974	0.579091058132092	0.0244520951933528	0.928377038400484	0.22999666979992	0.391481438005172	-0.225126849114423	0.401861706386253	-0.161338031709229	0.55055082310823	-0.381832086577545	0.144451813670985	0.103329624812323	0.703342008972624	0.328303542693857	0.21443688963716	0.235200124675351	0.380551685918002	0.34661628352483	0.188435907424248	0.254177649323462	0.342129253909266
GPT	brown	-0.0253792574728713	0.925668139444951	-0.0253792574728713	0.925668139444951	0.186047220578688	0.490267703257687	-0.0946764385720112	0.727261390848514	0.334986421353756	0.204696069138003	-0.259164796786288	0.332412491590573	-0.0462798657134362	0.864858388430378	0.44344146709703	0.0853546134004728	0.220775252836075	0.411259948316178	0.467078167154424	0.0681411268681479	0.326347919014054	0.217342482921702	-0.31265997099888	0.238381127251639	-0.252332658893613	0.345764381370047	-0.0566333412745191	0.834976353693649	0.302081142868266	0.255484903020618	-0.0725000203368916	0.789602774122544
LOC342970	brown	0.527701278834366	0.0356545033637971	0.527701278834366	0.0356545033637971	0.835192701927429	5.65986102605247e-05	0.309610239253985	0.243236316581184	0.0651812227642783	0.810462366457891	0.177177474867662	0.511537308871842	-0.257306804725342	0.336013850789494	0.452500107787571	0.0784254110274064	-0.201927262531117	0.453274495994823	-0.118522705243013	0.661980636893301	-0.0821953029869612	0.762176910457661	-0.239641660207437	0.37135564763423	-0.0239576059504123	0.929822095708507	-0.171249274895386	0.525987114938231	0.195988051693526	0.466943451951034	-0.0951423080959453	0.725967370579496
LOC440726	brown	-0.216653222836361	0.420268093243361	-0.216653222836361	0.420268093243361	-0.545780630282024	0.0287475063521663	-0.310669492145805	0.241543042293098	-0.267085345691403	0.317310030652022	-0.224230552524525	0.403788034714743	0.319465896385569	0.227766601893464	0.00994785812387335	0.970832513394746	0.361547086950285	0.168834045925213	0.548411182114744	0.027834549705873	0.233073194343982	0.384998975529507	-0.194188759246539	0.471124122919469	0.115785090074791	0.669370125911471	0.0608034721820864	0.822997877194353	0.168705841166071	0.5322428591598	0.37021418124394	0.158103007340731
PKMYT1	brown	0.559700283361634	0.0241656595061283	0.559700283361634	0.0241656595061283	0.64508375368675	0.0069685588577462	0.748394156388059	0.000853337919135078	-0.100816191573811	0.710263981931884	-0.155545137687433	0.565135467560182	-0.226347119081666	0.399246981675428	0.741497408923922	0.00101061030372453	0.244276879911764	0.361890591520491	0.152466219811602	0.572953622033695	-0.17028524518525	0.528354275448743	-0.411583604162345	0.113208164174786	0.432167634448691	0.0945781367143	0.31818259620239	0.229744756845649	0.71558980577674	0.00182748780279764	0.0988662759615727	0.71564872665502
KRTAP21-1	brown	0.747601850329645	0.000870313375451364	0.747601850329645	0.000870313375451364	0.942042092703252	5.04976423494131e-08	0.821823330448383	9.40950209465066e-05	0.119603182184899	0.659072150604783	0.382954046854937	0.143177444245757	0.0675403668452916	0.80372472059387	0.49685783423228	0.0502410335269327	-0.10627366372194	0.69526187138535	-0.32762218775229	0.215446384288599	-0.366904143296426	0.162145668833297	-0.335243958167438	0.204326508602657	-0.0406142391197626	0.88128594825483	0.0641171650617793	0.813505399342935	0.215393595383437	0.42304120576208	-0.08766618825714	0.746815086132821
LOC391165	brown	0.773517221296807	0.000439505771570258	0.773517221296807	0.000439505771570258	0.72488291330697	0.00148858622671456	0.749507640679482	0.000829940690453082	0.0328497642410946	0.903871793824051	0.0952864255487695	0.725567203905453	-0.124619983362577	0.645628112239916	0.498608929030121	0.0493103971796985	-0.0214349383670246	0.937197254851929	-0.0854680661881569	0.752976854920609	-0.194695496053842	0.469944864616205	-0.43229872409248	0.0944669824305203	0.496165718888752	0.0506124412246064	0.166481731997875	0.537740460214224	0.453769040066845	0.0774882540634567	-0.0228881511847785	0.932948085468863
CNNM3	brown	0.823720540138694	8.77707865361147e-05	0.823720540138694	8.77707865361147e-05	0.777203156167317	0.000396000052822522	0.703991071068427	0.00233580190343599	0.118125951471227	0.663049780862531	0.172165304565999	0.523742289308663	-0.0229975673719959	0.932628221752469	0.491367292141221	0.053243742105792	-0.059355742286124	0.827152387036097	-0.182319694724583	0.499154453954235	-0.295355462294077	0.266742253502245	-0.331631174959033	0.209550220269075	0.375560140259192	0.151717893435668	0.0622744446196406	0.818781178476841	0.355911839292619	0.176065370164186	0.113829551700351	0.674666110862711
LOC346673	brown	0.271172780440041	0.309675466589087	0.271172780440041	0.309675466589087	0.553126216443036	0.0262537906106508	0.452401879013032	0.0784982965052843	-0.358845915240599	0.172275151891247	0.289399576638835	0.276959815387195	-0.323935242597067	0.220961614925908	0.592790679625137	0.015520016727764	0.385617665455687	0.140182710554008	-0.127193623117925	0.638770656607359	-0.493296551751138	0.0521738989718767	-0.152573965791519	0.572679260043696	-0.0173868820834478	0.949041745155152	0.0922882729421646	0.73390565557338	0.215856993017082	0.42201991591968	-0.0509347547820105	0.851399900995562
ST6GALNAC6	brown	0.618346942400842	0.0106735522088482	0.618346942400842	0.0106735522088482	0.749851699853427	0.000822818440353734	0.377075713665332	0.149939921525058	0.177241574458102	0.511382081334691	0.846126858507928	3.60929107253024e-05	0.0835464924935076	0.758374892106673	0.153109454850006	0.571316525063063	-0.189885351263789	0.481196976381479	-0.280981829452134	0.291798518276358	-0.242826728596229	0.364837230685616	-0.340049975726748	0.197508954655884	-0.26166053999857	0.327609982257051	-0.323465174719467	0.221671175217637	-0.219435903692274	0.414175685258325	-0.114624600714312	0.672511217373023
MAFK	brown	0.787540755039634	0.000292524520261513	0.787540755039634	0.000292524520261513	0.902905802945003	1.68184673788913e-06	0.589173225469355	0.0163256248333765	0.259585321796177	0.331600469730342	0.622341178446809	0.0100386551155794	0.0864868340065847	0.750119286158601	0.261879238429048	0.327191060877493	-0.306135390048192	0.248842922063574	-0.276687700610647	0.299547150796182	-0.169751974975123	0.529665778784986	-0.394960731254405	0.130017021319892	-0.0762891697448644	0.778854658592951	-0.21338750266616	0.427477255130895	-0.00144632878664368	0.995758489086884	-0.0935037841738014	0.730521661815976
CD276	brown	0.655623565803735	0.00582676208348998	0.655623565803735	0.00582676208348998	0.930669116277293	1.71657996980998e-07	0.352446300628957	0.180612702509962	0.146440202217923	0.588385422215438	0.364345629745397	0.165317494778368	-0.187533614592492	0.486745226655014	0.516441262135543	0.0405487641745052	-0.130863699470798	0.629039129675926	-0.151106544906663	0.576420617103707	-0.16291697252204	0.546604332193642	-0.334264677988623	0.205734055240919	-0.0539776656621615	0.8426225675721	-0.230238583355508	0.390969589212664	0.12630948731797	0.641123375985598	-0.0446082761076737	0.869700084713101
POLD3	brown	0.574279804019666	0.0199908418147215	0.574279804019666	0.0199908418147215	0.889179254996943	4.08745235199096e-06	0.60714590715076	0.0126238514044496	0.045310577967976	0.867665355635285	0.00447312881187796	0.986882550500618	-0.218455085828791	0.416317773729122	0.659472532395948	0.00544916238035239	-0.0294466033911117	0.913793948490053	-0.122721551885717	0.650703718464331	-0.178394795693699	0.508593106865147	-0.287434357809744	0.280382432554122	0.0442760808338608	0.870662798171366	0.0316511278326913	0.907365053622268	0.385285522185419	0.140553788867054	-0.079971890055296	0.768444292734983
IGLJ3	brown	0.571404475380601	0.0207663644474694	0.571404475380601	0.0207663644474694	0.819654507178379	0.000101785317995958	0.66242533742063	0.00517295121795119	0.0829420623422723	0.760075020105873	0.373779526694219	0.153824930882838	-0.113226288073098	0.67630277468394	0.38784957616161	0.137706506882917	-0.156583923058285	0.562508051071489	-0.192150293101028	0.475882567111945	-0.131211103902291	0.628120883746967	-0.4218448638145	0.103625895598278	0.0547223711658311	0.840477054365359	-0.00924785770741128	0.972884211778181	0.214405152773078	0.425223938243431	0.0390136227801206	0.885935469826191
PHF1	brown	0.660251996589241	0.0053751312602663	0.660251996589241	0.0053751312602663	0.872357324648033	1.04939412083922e-05	0.682744175528073	0.00356132868932337	0.141352065080019	0.60154639405647	0.448578637723627	0.0813732744290902	0.167674826585627	0.534788197043328	0.350366066580975	0.183379136092897	-0.253183885440373	0.344084530022051	-0.311509685592508	0.240205198591573	-0.404134938221031	0.120540685459513	-0.212102964903044	0.430330317759511	-0.0186653037678787	0.945299930301703	0.0884786218271287	0.744541287371033	0.223962115887384	0.404365914581231	0.278960898596783	0.295430191979981
WISP3	brown	0.515622857692649	0.0409231968557216	0.515622857692649	0.0409231968557216	0.896695112294156	2.55213272115969e-06	0.541473320801406	0.0302915290365964	-0.105636403493759	0.697008309106528	0.356889459264984	0.174796412693351	-0.193612137005331	0.472467777042783	0.483713061479721	0.0576489197684139	-0.0855763482119727	0.752672988301628	-0.436361739517943	0.0910677377450823	-0.418935793252535	0.106282165315452	-0.115097889188488	0.67122955300177	-0.166137415003961	0.53859380736739	-0.0185639430422579	0.945596565046539	0.0851043362371977	0.75399782140121	-0.12190266455472	0.652897543230905
CENTG1	brown	0.400187958376792	0.124556888596249	0.400187958376792	0.124556888596249	0.473144732149157	0.064165314786774	0.622332913657369	0.0100399373280488	0.231670382627666	0.387947539927608	0.697192750043276	0.00268334537670548	0.446326323910172	0.0831020158441059	-0.123675313853315	0.648151945431003	-0.316273144673047	0.232708116038158	-0.47588679345459	0.0624251465852152	-0.485159288283497	0.0567966897897182	0.0445439771761809	0.869886411905445	-0.226890289733474	0.398086038068708	0.241858695616542	0.366811610844207	-0.0801392638569233	0.767972024192317	0.0451377209798771	0.868166090091887
HNRPUL2	brown	-0.05996846036204	0.825393556318741	-0.05996846036204	0.825393556318741	-0.208825027333015	0.437655149233097	-0.340140646807134	0.197381772677176	-0.483272406513709	0.0579104520548309	0.402397193299693	0.122297664950812	0.218208085448162	0.416858131489143	-0.459683606804592	0.0732266431426159	-0.23583210863506	0.379235667741221	-0.257102040080535	0.336412106124017	-0.132608221624724	0.624433246787242	0.235287595766003	0.380369391246596	-0.212790132951976	0.4288028427252	-0.0693417278070885	0.798588769287302	-0.416703012861894	0.108353139580472	0.301262409426016	0.256839357473006
KIAA1602	brown	0.67292577388478	0.00428003643271996	0.67292577388478	0.00428003643271996	0.848008781531688	3.32886784210614e-05	0.456904528606222	0.0752073119798679	0.0481655295230234	0.859402046477671	0.220255468922327	0.412390220514544	-0.0353066993418796	0.896716625411548	0.568259428525626	0.021641030935872	-0.10677114745631	0.693899493817952	0.0396659717645067	0.884040076202875	-0.130427468461335	0.630192880454551	-0.366510424834703	0.162631092770204	0.125639123967253	0.642909376735942	-0.00114840703609199	0.996632170670964	0.432097582676051	0.0946375735243537	0.204132814588766	0.448250114524947
C10orf67	brown	0.658194498976578	0.00557230736683353	0.658194498976578	0.00557230736683353	0.910239630213519	9.901746055815e-07	0.380933194633429	0.145478362446782	0.0719188217946143	0.791254573449351	0.220712101673096	0.411397183553559	-0.163176110389595	0.545957820089301	0.501253946032561	0.0479290770822921	-0.197194705859076	0.4641500583181	-0.224983466160393	0.402169536787579	-0.247975225393424	0.35443596316838	-0.18235587150891	0.499067841902674	0.0550441988808841	0.839550186288323	-0.0702180974424347	0.796092890718191	0.227324090426205	0.397160154866744	0.0273727028924649	0.919846498393568
FAU	brown	-0.568272341648053	0.0216373825310664	-0.568272341648053	0.0216373825310664	-0.534348601347634	0.0329831378229715	-0.39046847009798	0.13483932379609	0.126717049956662	0.640038436657513	-0.422900549503985	0.102673632289505	-0.281259700016458	0.291301269212707	-0.423949272556214	0.101733780970872	-0.152183937248294	0.573672682654039	0.0670575653872132	0.805102549149933	0.448586264337225	0.0813674650470522	0.164084477904855	0.543694235569391	0.180395159339888	0.503772248216201	0.217702102442963	0.417966206300111	-0.0848840918654209	0.754616218950669	-0.246883154749893	0.356628190774602
ITGAL	brown	0.67467351726499	0.00414424595098873	0.67467351726499	0.00414424595098873	0.673168619985518	0.00426095784483855	0.405495177237245	0.119177679990252	0.532158890028903	0.0338457504659811	0.404004653093271	0.120671801187891	0.204547022896536	0.447309668083853	0.305903215779873	0.249220365068891	-0.161834639570467	0.549308232750216	0.0835259253523125	0.758432725908676	0.156110716179866	0.563704291068476	-0.681780512380557	0.00362723970459845	0.0658332805685029	0.808598840458018	-0.353420397270235	0.179326794097222	0.0404657388081259	0.881717166034619	-0.0671517165996204	0.804833816188438
LOC390367	brown	0.312041917585289	0.239360126653817	0.312041917585289	0.239360126653817	0.530118723792545	0.0346647388335476	0.639971371176112	0.0075829831462404	-0.20858779257691	0.438187728826722	-0.298639769217076	0.26120779823452	-0.371439396244266	0.156623950920359	0.767435871071079	0.000519863516048339	0.329426587562433	0.212779605666103	0.195145386002406	0.468899113392995	-0.156525830935369	0.562654846008403	-0.171929249972151	0.524320347869664	0.263534421914219	0.324030546308492	0.268125605707841	0.31535671515689	0.714141785532187	0.00188552621806167	0.0224400869860326	0.934258041589329
LOC391459	brown	0.466562492789168	0.0684871730510328	0.466562492789168	0.0684871730510328	0.637461031087468	0.00790002380206158	0.729705385749891	0.00133406102126422	-0.136062977494768	0.615350497955212	0.0465202127618899	0.86416259874358	-0.200153816197451	0.457334883440085	0.883468556328651	5.71987520398955e-06	0.567335722652411	0.0219032433394061	0.144354925204856	0.593764906766275	-0.293663894854557	0.269620465835479	-0.482802793530664	0.0581901326347563	0.0397266421714767	0.883863828735433	0.108257218300482	0.689835077562622	0.498706143850225	0.0492591099530235	-0.0925897840924379	0.733065815009402
PMF1	brown	0.730766013471898	0.00130189759743848	0.730766013471898	0.00130189759743848	0.883865719796618	5.59091089792941e-06	0.563435271882656	0.0230375781405154	-0.0132535309638934	0.961146118340145	0.239097135623787	0.372476427231675	-0.272231546974524	0.307715619864841	0.473485611937926	0.0639470742084279	-0.121270240800995	0.654593653775708	-0.266190809652142	0.318995335818651	-0.238477218243404	0.373754648189772	-0.23920149852027	0.372261475989904	0.0712172874429086	0.793249483024147	-0.0303152126030562	0.911260267126074	0.207824636227887	0.439903217082596	-0.265860527570148	0.319618899312124
RNF26	brown	0.584267822373665	0.0174696342543451	0.584267822373665	0.0174696342543451	0.937896644899664	8.09925492724256e-08	0.58518861560108	0.0172502820834683	0.161456982541818	0.550253077687413	0.328594671882087	0.214006477765423	-0.099107509855529	0.71498186549946	0.439922847708016	0.0881609425432354	-0.228824951450665	0.393965704058345	-0.297211899816302	0.263605201351854	-0.241808201924823	0.366914758732625	-0.159565886201172	0.554994991952214	-0.160421037802814	0.552848508150822	0.0208954306739661	0.938775176376505	0.191179425984804	0.47815708097096	-0.165962604092678	0.539027285323313
MAP4K2	brown	0.451615254294072	0.0790837345174637	0.451615254294072	0.0790837345174637	0.509556143969527	0.0437803428901469	-0.0420519861754391	0.877112626656229	0.160034529119406	0.553818221079231	0.320303575972397	0.226481183525245	0.100262812444837	0.711790860408821	0.148319984009556	0.583553289234361	-0.176161459113804	0.514000668925743	-0.282338100422121	0.289376267398563	-0.255539605764737	0.339459819022946	-0.0783891600848898	0.772913940100758	-0.206288097537621	0.443367535360203	-0.229266556434204	0.393028424265554	-0.182647716108358	0.498369386431349	-0.166934701601187	0.536618750353176
OR2T8	brown	0.734052816397012	0.00120621989924491	0.734052816397012	0.00120621989924491	0.910839061032023	9.46347330530576e-07	0.315520863124357	0.233882191857759	0.0376726306258867	0.889833519973208	0.580981423765286	0.0182702401139427	-0.116102806984717	0.668511055456782	0.346761066189752	0.188238984484097	-0.238994808152506	0.372687252498855	-0.271249056989428	0.309534029521121	-0.21748361236484	0.418445163250201	-0.313013109024927	0.237822883147413	-0.0658946194643354	0.808423588545532	-0.345091387572983	0.190518153094402	-0.0485551404902747	0.858275406351374	-0.0382734636211474	0.888086696700592
PTHR1	brown	0.71807585555015	0.00173123418391039	0.71807585555015	0.00173123418391039	0.949458314701829	1.97548265698719e-08	0.511965587994007	0.0426282751306016	-0.0309255793842659	0.90948034152735	0.47094116355206	0.0655892785622353	-0.16913172991957	0.531193030699204	0.46116222612934	0.0721883844282649	-0.167310978911134	0.535687752869351	-0.281773954024573	0.290382347446571	-0.29937014588392	0.259986682592784	-0.272021114213689	0.308104563109128	0.0152119542904041	0.955409800440807	-0.105771902696702	0.696636848262732	0.161884230275513	0.549184216568621	-0.0227261246760747	0.933421766137545
FAM108A1	brown	0.540705290393791	0.0305733480371644	0.540705290393791	0.0305733480371644	0.713846896879578	0.00189752722970829	0.246316651518382	0.35776837309887	-0.0915940352830472	0.73584048558248	0.730660649077261	0.00130506416867509	0.0203824477621234	0.940275717883059	0.177454222224329	0.510867276827746	-0.219764989965731	0.413458266624904	-0.332548793723773	0.208215387608187	-0.420061117721795	0.10524901540999	-0.0639668371615662	0.813935515494208	-0.119191099866314	0.660180878644304	-0.163234109467606	0.545813166774575	-0.0834513849143944	0.758642340058127	0.229236781847203	0.393091581269398
BAGE3	brown	0.488201037953106	0.0550346409216875	0.488201037953106	0.0550346409216875	0.729128099604949	0.00135183773961985	0.626545634545372	0.00940291593023	-0.128230960993629	0.636014373562057	-0.221359220375534	0.409992058993206	-0.342570042059796	0.193993923142408	0.803593949513966	0.000176700526157915	0.204347373887476	0.447762840201292	0.100720464192423	0.71052803831703	-0.19923218736722	0.459452131556967	-0.26120891597887	0.328476055040947	0.300274714990323	0.258479206440888	0.271769654569544	0.308569714926263	0.700639129800734	0.00250228661616708	0.00879914008450588	0.974199485910312
CENPH	brown	0.571156752416343	0.0208342508768268	0.571156752416343	0.0208342508768268	0.485352840671502	0.0566833429620836	0.362853306289142	0.167186552764883	-0.177300359844324	0.511239742209087	-0.172571767653531	0.522747609402561	-0.315251824752352	0.234302979448076	0.748855040949878	0.000843588809995011	0.353588049173021	0.179106087299346	0.36616861535077	0.163053305197695	-0.0662155545833463	0.807506781284542	-0.477369874299688	0.0614985091746221	0.634607253464478	0.00827311135691496	0.154697120038881	0.567284247834855	0.699486682197229	0.00256169564604518	0.16146403465974	0.550235427766976
REEP6	brown	0.793121681043853	0.000246705447609538	0.793121681043853	0.000246705447609538	0.666347209176516	0.00482352694054184	0.81716164185028	0.000111264269505415	-0.0199396082934387	0.94157123238989	0.392990798510049	0.132116826016006	0.129669225513244	0.632200199949261	0.358029259109537	0.173324612862069	-0.0288262175743508	0.915604054868668	-0.22042392831455	0.412023725925364	-0.45693870350355	0.0751827221899798	-0.295435068802025	0.266607266757706	0.390414924894564	0.134897531993997	0.237213671237584	0.376367431939242	0.357093990278945	0.174531698565682	0.16158338930417	0.549936746565634
NCR3	brown	0.656054750257573	0.00578345124822507	0.656054750257573	0.00578345124822507	0.731235998176468	0.00128784915950727	0.24453845701758	0.361360493207371	0.520565862891646	0.0387007547658432	0.377010714634265	0.150015883317007	0.203593754243374	0.449475525194347	0.139947548609576	0.605199959781127	-0.461922136420396	0.0716589694520345	-0.141341015467278	0.601575102862964	-0.0409719319342897	0.880247402204123	-0.272284549109056	0.307617701434218	0.0257207288177468	0.924670650687055	-0.259292021299497	0.332166704447155	0.0170669437811254	0.94997833225181	0.0896442012549846	0.741282576764223
SF3B5	brown	0.648990663483926	0.00652625764311335	0.648990663483926	0.00652625764311335	0.909565132425264	1.04153281209282e-06	0.389200332265153	0.136222529637633	-0.0910785840575838	0.73727800451417	0.517892867019248	0.0398909742588781	-0.191839845302154	0.476609299920185	0.474764582852083	0.0631330869194768	-0.0467826333322614	0.863403014440535	-0.302131368778019	0.255401956614759	-0.360376063484357	0.170320180582408	-0.261694771980904	0.327544389789863	-0.187159049121728	0.487631730420043	-0.276934755554607	0.299098075536489	-0.0366313401552111	0.892862022153378	-0.0887841033729712	0.7436868310575
TNFRSF10B	brown	0.280819107622922	0.292089943765507	0.280819107622922	0.292089943765507	0.533874330487559	0.0331685403503928	0.462973315143001	0.0709312922104843	0.306053347618981	0.248976256920736	0.317119717144288	0.231391328758406	0.246508252531706	0.357382516323192	0.170286909947642	0.528350183500541	-0.21944645469749	0.414152673586695	-0.0715859493636706	0.792200991433029	-0.0153262136317975	0.955075189993144	-0.181639981386608	0.500783095684242	-0.329455973850204	0.212736350702894	0.184523703641658	0.493890741080508	0.177754095500984	0.510141714802728	0.152142422957318	0.57377846436645
TUSC4	brown	0.715336026666547	0.00183755324314907	0.715336026666547	0.00183755324314907	0.970459834969958	4.86798838788529e-10	0.687068317067527	0.00327733518603814	0.12067708957033	0.65618587908447	0.431280504909457	0.0953328017240582	-0.0781050396193868	0.773717012583525	0.431289017929952	0.0953255395855026	-0.191334609746323	0.477793167920539	-0.370663798080596	0.157559152310796	-0.239060112504437	0.372552698378877	-0.34222944201864	0.194466598640555	-0.119728196302308	0.658735925278405	-0.148262409561334	0.583701044915544	0.0488530338428451	0.857414159360559	-0.185660138312646	0.491187009159472
DNAJB13	brown	0.629798718391659	0.00893321128231712	0.629798718391659	0.00893321128231712	0.905806248319941	1.37096532203096e-06	0.5691173807312	0.0213996592716076	-0.0205154339413961	0.939886697795465	0.516614024279865	0.0404700530970652	-0.140911141077687	0.602692416747693	0.613025568934301	0.0115680666309264	0.120623567639597	0.656329619043695	-0.199547879749256	0.458726346484679	-0.334994390272648	0.204684627423277	-0.413801071442422	0.111086906193364	-0.136656981523344	0.613794041988911	-0.161281993592493	0.550691116326869	0.11112656429264	0.682009918855484	-0.113008511224932	0.676893941041433
GDF7	brown	0.751319687442583	0.000792990797686867	0.751319687442583	0.000792990797686867	0.679811135184102	0.00376499154859155	0.653806079339539	0.00601217555199805	-0.00170887299288779	0.994988558959136	0.185113421559571	0.492486840230392	0.0714101753102628	0.792700859465218	0.438818854848851	0.0890548907614465	-0.094219456722225	0.728531395956008	-0.0456388461345988	0.86671455393719	-0.276647462206355	0.299620330506729	-0.195296253416225	0.468548684334931	0.332599674392385	0.208141533532507	0.172259802751198	0.523510960316227	0.52107937927872	0.0384751963038817	0.333350790866809	0.207053237770636
GUK1	brown	-0.0200964729614117	0.941112313316991	-0.0200964729614117	0.941112313316991	-0.0936241008030432	0.730186951451806	-0.11251155420978	0.67824361804504	0.576830641152	0.0193217658917952	0.440794894338209	0.0874593622423026	0.28466253927243	0.285252964560939	-0.417595729491897	0.107521746091231	-0.261294287481302	0.328312238407011	-0.146843149815037	0.587348231003361	0.151743252221232	0.574796001751871	-0.146522162811984	0.588174393934986	-0.148053266951496	0.58423790640348	-0.277634010623369	0.29782919355888	-0.437223850621531	0.090357844659946	-0.0021509997261235	0.993691999604708
LMNB2	brown	0.736790729597303	0.00113097654878884	0.736790729597303	0.00113097654878884	0.926380437190266	2.58283108723275e-07	0.471402160867564	0.0652894850000219	0.0795060457022073	0.769759139111236	0.554674751180505	0.0257499320682254	-0.00461841458343265	0.986456535777287	0.53748775314367	0.0317757338042575	-0.0335280678565104	0.901895699987778	-0.154608211818322	0.567509732282419	-0.265770733716616	0.319788549957162	-0.411760849246956	0.113037576004444	-0.101866164391001	0.707369748665324	-0.244227958732299	0.361989780597969	0.104800473713193	0.69930137177395	0.0394601233585929	0.884638103547564
LOC145660	brown	0.521730723416649	0.0381905247862875	0.521730723416649	0.0381905247862875	0.629283140456629	0.00900638974242489	0.00723190663850194	0.978793804539669	0.0685962639855307	0.800713272285604	0.346806323104286	0.188177456948859	-0.243042098811382	0.364398769332383	0.209989188809209	0.435046468290874	-0.167273636752367	0.535780113735538	-0.266549561201885	0.318318824520977	-0.173487602468385	0.520509579254499	-0.0631090837164952	0.81639065814747	-0.182614086247423	0.498449847365725	-0.37235406451339	0.1555258709558	-0.190543419363421	0.479649950183379	-0.298084161381451	0.262139071603724
LOC149501	brown	-0.300237941470516	0.258540384868447	-0.300237941470516	0.258540384868447	-0.129915224491261	0.631548694709484	-0.216735908605586	0.420086390119929	-0.0738808887282192	0.785681645704831	-0.0645888558789269	0.812156128749478	0.142553790978896	0.598427386416303	-0.120921424300275	0.655529830728385	-0.0642606108103705	0.813095020882239	-0.016600930934471	0.95134264735543	-0.116989276970739	0.666116181808407	0.303355480106975	0.253385516417862	-0.344308784946245	0.191592612446969	0.33324357263936	0.207208361955296	0.0399521324876519	0.883208824419082	0.0281832040081848	0.917480592714273
LOC375323	brown	0.632630185035772	0.00853966770944019	0.632630185035772	0.00853966770944019	0.577619762307042	0.0191183351113353	0.301909002081805	0.255769313852801	0.49025837169664	0.0538659850305271	0.392914528556271	0.132198590058664	0.392716019541517	0.132411561696577	0.160507441237521	0.552631831481063	-0.327452609865758	0.215698102130969	0.0342936505551676	0.899665986076243	0.00435975466356762	0.987214994565935	-0.416474098471044	0.108567054228508	0.170012840748415	0.52902403239501	-0.172585414102214	0.522714229327562	0.134520571915889	0.619399201926122	0.258222735298171	0.334235719534806
LOC400740	brown	0.666114615571009	0.00484370786642758	0.666114615571009	0.00484370786642758	0.875376074825957	8.94955709843718e-06	0.365494961600038	0.163887566846939	0.264308778692352	0.322558024615951	0.393929724355956	0.131113112101587	-0.116589409783347	0.667196084151091	0.400212741636784	0.124531385544751	-0.246209648899303	0.35798396219674	-0.071734831066131	0.791777659472906	-0.0672125903412066	0.804660077006332	-0.380786045689682	0.145646879743453	0.0700325918333801	0.79662105226419	-0.18937381961278	0.482401179785273	0.190266147255751	0.480301484251746	-0.0420661505271944	0.877071526971917
LOC442494	brown	0.606186390166604	0.0128030899356246	0.606186390166604	0.0128030899356246	0.602428684104985	0.0135243195428376	0.372734785834476	0.155070338891951	-0.11846322187764	0.662140889515298	-0.0175323352034367	0.948615966432595	-0.410660655727654	0.114099357783386	0.476710605472803	0.0619091685611032	-0.0341178401360625	0.900177961789654	0.108468131201203	0.689258869532694	0.128702480888039	0.634762986263412	-0.466610020539946	0.0684552257988126	0.547795405751287	0.0280462460900693	-0.0392766425491027	0.88517119814854	0.444515333234309	0.0845110453236852	-0.0205810802174528	0.939694669599548
ZMAT5	brown	0.0563421282414101	0.835814149579666	0.0563421282414101	0.835814149579666	0.128246240673515	0.635973807657296	0.0306591223522442	0.910257323007565	0.110559879573284	0.683552981270774	-0.082644461279974	0.760912484827128	0.297293376180459	0.263468040638464	0.0806725725826583	0.766467730135938	-0.0442605077024622	0.870707933835722	-0.233807059126504	0.383461329759137	-0.314455144988559	0.235551811584703	0.241259118288011	0.368037456123311	-0.233259454294729	0.384608393862384	0.275336529318222	0.302010252189605	0.0155672234938473	0.954369411591226	0.0826668168886786	0.76084956633553
BMP8B	brown	0.59209864627347	0.0156716828955167	0.59209864627347	0.0156716828955167	0.842807903916573	4.15205423361342e-05	0.782184663321865	0.000342905941947724	0.0251262888404998	0.926407165585408	0.51628705269205	0.0406191197146682	-0.00226899991139292	0.99334596037638	0.334612383280591	0.205233574747903	-0.111620525659654	0.680665842099601	-0.510715279071274	0.0432232328641458	-0.451537481287834	0.079141786968913	-0.245836958436953	0.358735426179082	-0.124325501849596	0.646414478766171	0.0566475557151762	0.834935464170492	0.00660568288299418	0.980629751322434	-0.140016121097735	0.605021377397265
LRRC25	brown	0.00418005119647702	0.987741938386328	0.00418005119647702	0.987741938386328	-0.389263099221949	0.136153839648284	0.154530385592471	0.56770714242569	-0.123718687771134	0.648035986248142	0.0946697104534843	0.727280084246266	0.366588786813194	0.162534401149285	-0.157826792162602	0.559371345740585	0.279111029686424	0.295159482069197	0.0196586426087001	0.942393261060244	-0.250688017085044	0.349023108413285	-0.109859980548864	0.685460402633811	0.208390653375638	0.438630547625269	0.250296252866541	0.349801903289821	-0.0154749139932393	0.954639728965942	-0.0750029351443614	0.782499019263715
FLJ38969	brown	0.544499466180399	0.0292003362302555	0.544499466180399	0.0292003362302555	0.891710983074424	3.50118221964278e-06	0.378981425824049	0.147724352722738	-0.0262085870423413	0.923245726855827	0.285035041857062	0.2845954822891	-0.217159939558391	0.419155220601122	0.614238916410266	0.01135910055287	0.0170125920898773	0.950137447475426	-0.17247074656551	0.522994743597648	-0.220958839375646	0.410861129282805	-0.335131815313868	0.204487378514825	-0.14041949081769	0.603971312276051	-0.214773895992703	0.424408977430491	0.126504071910324	0.640605303077846	-0.0582171225737	0.830422878948553
GAL3ST2	brown	0.678206985301479	0.00388027926467911	0.678206985301479	0.00388027926467911	0.872480664593425	1.04267219209749e-05	0.478395666812112	0.0608635240582324	-0.149497567993782	0.580534609891909	0.235763541191704	0.379378329478109	-0.236787467794778	0.377250993863616	0.659930327086856	0.00540558438753118	0.0504330358237561	0.852848717478906	-0.097938921672285	0.718214073597913	-0.210270871688456	0.434416466675338	-0.354743348362061	0.177590058382865	0.0966297421228355	0.721840469360637	-0.0238421182749969	0.930159617769476	0.360773494859149	0.169814832509056	0.0496450588999161	0.855125051372153
RPS8	brown	-0.283797663082219	0.286783019233294	-0.283797663082219	0.286783019233294	-0.407676696472442	0.117014163209413	-0.195110938870854	0.468979143926425	-0.26232186486468	0.326344146383607	-0.680762207659753	0.00369795116051175	-0.54568411691553	0.0287814313159481	0.294074482186543	0.268920117474036	0.491988951382507	0.0528972514354921	0.664233965447768	0.005009377878839	0.52171932098906	0.0381954945501229	-0.274650221122539	0.30326591768296	0.491655860010804	0.0530826962351934	0.277176134618659	0.298659702899948	0.544525144852755	0.0291912069598696	-0.101365776851124	0.708748593164871
TNC	brown	0.731151994221275	0.00129035102153364	0.731151994221275	0.00129035102153364	0.708047636184352	0.00214643953663678	0.463285740232168	0.0707160561244461	0.195590866534872	0.467864739619188	0.531778757409381	0.0339972247488439	0.274158771871786	0.304166960252379	0.415584108079409	0.109401544388344	-0.0266557387154694	0.921939889725698	0.0499363956273315	0.8542833024393	-0.0906222727754753	0.738551272472079	-0.620242275020411	0.0103684560069604	0.0228211739549669	0.933143889268541	-0.267921841843925	0.315738772760906	0.139891917084114	0.605344855607604	0.148018606406418	0.584326898475367
CSF1R	brown	0.744964921321227	0.000928815955260837	0.744964921321227	0.000928815955260837	0.866034614779277	1.44647129253404e-05	0.507268719224117	0.0448954894967667	0.176689179974591	0.512720510579513	0.640125884575848	0.00756380419179049	0.163301728487284	0.545644542041605	0.35763416465554	0.173833855949343	-0.19387650129792	0.471851518724852	-0.174285808775114	0.518562582602708	-0.206727473165254	0.442375497821414	-0.417717038169849	0.107409117401771	-0.0729934622702178	0.788201042689915	-0.212513683436947	0.429417013011689	0.0673952199668547	0.804138886929131	0.087712918055931	0.74668424782518
LOC388917	brown	-0.464679187046023	0.0697618637394752	-0.464679187046023	0.0697618637394752	-0.210878533831902	0.433058987070754	0.116261682932056	0.668081617414025	-0.244719385609084	0.360994085987992	0.101600435469875	0.708101873002426	0.0835846355754968	0.758267638791839	-0.361751980760986	0.16857490777759	-0.165248502235398	0.5407996518275	-0.275618893687942	0.301494533333134	-0.283441626753886	0.287414310560982	0.502451215277013	0.0473133910144779	-0.321679564020063	0.224379722310346	0.510467405809612	0.0433419181654582	-0.0396834223099149	0.883989381864493	0.224587642956024	0.403019985412349
LOC442466	brown	0.708531315044414	0.00212471778789923	0.708531315044414	0.00212471778789923	0.940020068303524	6.38503011646695e-08	0.483971752508587	0.0574957907926309	0.0600496103131835	0.825160670462047	0.535394332053041	0.0325771189657555	-0.181034479150103	0.502236025587923	0.380583463272409	0.145879097237695	-0.177661601417342	0.510365458914395	-0.357803795331782	0.173615095081354	-0.278355718823327	0.296522922313885	-0.258449408420154	0.333796503467644	-0.168923122009952	0.531707138841137	-0.263344449554468	0.324392391777079	-0.0534280085036392	0.844206808849507	-0.224438804148125	0.403340021396873
PSCD4	brown	-0.384179542763434	0.141794245935928	-0.384179542763434	0.141794245935928	-0.347908024634723	0.18668373663995	-0.0969779823370749	0.720875306659602	-0.0201778113490422	0.940874358736692	-0.553095012124961	0.0262640208227355	-0.275792532019519	0.301177653690807	-0.258793152011945	0.333131075428455	-0.272742552599498	0.306772328970966	0.292619526189834	0.27140687133255	0.55129436976923	0.0268595442606373	0.116780800659266	0.66667912734039	0.400710013647453	0.124020434536764	0.387684674131735	0.137888427043381	0.352310049674737	0.180793051081567	0.176673875942603	0.512757614688865
C14orf30	brown	0.691039924624725	0.00303285460828111	0.691039924624725	0.00303285460828111	0.972588937152708	2.89998387892084e-10	0.730827965089691	0.00130003866199254	0.0792977055485004	0.770347370061546	0.427113826013191	0.0989346119434881	-0.0883205584394785	0.744983513036492	0.523881939955583	0.0372616024600815	-0.074803370103917	0.783064840257666	-0.323383563240551	0.221794513954144	-0.319152551430004	0.228248612808391	-0.349693802325513	0.184279081082911	-0.111795347748827	0.680190363906708	-0.0916162781227935	0.735778471968575	0.120510759274316	0.656632617276333	-0.144715889116549	0.59283228238161
CLDN4	brown	0.62916786357554	0.00902281620125934	0.62916786357554	0.00902281620125934	0.772748076143874	0.000449063341225065	0.558830428585295	0.0244343710311047	0.210142181393822	0.434704232593455	0.566649415335453	0.0220996464161453	0.0925345607967405	0.733219614866637	0.0822445819361188	0.762038157672722	-0.344228937451589	0.191702459484188	-0.63879861191891	0.00772981346736531	-0.53644630104652	0.0321725181219584	0.0814148216429406	0.764375383771975	-0.206654063386755	0.442541166450666	-0.13205373698716	0.625895793424188	-0.212340081717301	0.42980292479608	-0.250713083576594	0.348973311611059
LOC441734	brown	0.648331830226906	0.00659923309961401	0.648331830226906	0.00659923309961401	0.920729170190551	4.26865302940941e-07	0.387986383502281	0.137555705499545	0.210843206691243	0.433137845986912	0.407783316370606	0.116909129614167	-0.0552859157794021	0.838854168307995	0.368156595518137	0.160607950816005	-0.266553955614411	0.318310542989003	-0.322723734505276	0.222793310098344	-0.221828995970457	0.408973598784245	-0.267533195710605	0.316468232802652	-0.159937491251074	0.554061795817562	-0.280507662837607	0.292648207471973	-0.0358718251154517	0.895071883055262	-0.0209915461926833	0.938494047362031
NDUFB8	brown	-0.528974776433667	0.0351304728197042	-0.528974776433667	0.0351304728197042	-0.622532733682159	0.0100089731043944	-0.546210915949071	0.0285966298413207	0.37979335462557	0.146787191050158	-0.0466297396377106	0.863845556283183	0.285554769836678	0.283679663711214	-0.56157225407973	0.023595083111932	-0.137557234429843	0.611438074149227	0.171336302481803	0.52577365723185	0.598515137993059	0.0143088723921997	-0.0942306259377218	0.728500347514796	-0.361140686827727	0.169348822458233	-0.385366634183128	0.140463106831231	-0.53547291672778	0.0325467614546612	0.0781712872195294	0.773529743080232
TMEM15	brown	0.614540810492957	0.0113075715997213	0.614540810492957	0.0113075715997213	0.370636367665067	0.157592295967224	0.607248319924473	0.0126048374518416	-0.0176079118244677	0.948394739347603	0.503482780797706	0.0467876632005769	0.161805834923488	0.549380272895465	0.00767539603053665	0.977493653532536	-0.124822584145532	0.645087302907459	-0.326437683708804	0.217208566391041	-0.415521961950203	0.109459982608202	-0.155948166398043	0.56411545869326	0.430555373838477	0.0959528275973774	0.170421581040034	0.528019212505333	0.082468600426234	0.761407483384856	0.0440304661163517	0.871374707720753
ZFYVE21	brown	0.621546134607881	0.0101625922351973	0.621546134607881	0.0101625922351973	0.727892814971101	0.00139052610654448	0.175702034851701	0.515116352558719	-0.0245930488222779	0.92796516460064	0.801091425335985	0.000191704294413989	0.00875517408769465	0.974328361761633	0.0630040678872477	0.816691354814268	-0.295607405545788	0.266315182661415	-0.441054308148017	0.0872514316820034	-0.286057413883322	0.282795636496374	-0.174160661248168	0.518867623181951	-0.275763973206407	0.301229758291264	-0.448318804858616	0.0815713740335385	-0.373098249043276	0.154636295846593	-0.0640741424300396	0.813628490016711
ZNF174	brown	0.34371552430747	0.192409749441984	0.34371552430747	0.192409749441984	0.494821863154059	0.0513394103633693	0.381076436122761	0.145314447337512	0.0467530705076188	0.863488579339905	0.0362275467586925	0.894036795627292	-0.122664931422727	0.650855320240973	0.325731861285326	0.218262978041881	-0.169671990827132	0.529862615247855	0.267752694697308	0.316056128857336	0.210141976449538	0.434704690949779	-0.337157000803059	0.201594817322759	0.246588414612875	0.357221150528841	0.141919424821465	0.600073033877415	0.545166051484088	0.0289640565572422	0.163946261211379	0.54403839360823
C20orf181	brown	0.775551958059525	0.000415027462653979	0.775551958059525	0.000415027462653979	0.90092888795646	1.92626872331587e-06	0.805996022809771	0.000163229008724289	0.0422971775981077	0.876401213907046	0.410409388265308	0.114342826368785	0.00285570026082759	0.99162546092244	0.364069421360871	0.165662374125504	-0.237699146281651	0.375362377071472	-0.365876839483753	0.163414294590345	-0.361865530146934	0.168431411065618	-0.205808667393888	0.44445129579808	0.0995557532684467	0.713743265540902	0.0738083372560409	0.785887544309564	0.221538059402244	0.409604183324221	-0.0144959849661512	0.957506685758919
COG7	brown	0.59975258830408	0.0140570521280439	0.59975258830408	0.0140570521280439	0.878442907693529	7.58107791781196e-06	0.835743423168704	5.53735025056056e-05	0.0853063798583958	0.7534306507359	0.401657953083077	0.123050443739505	-0.0345420846368962	0.898942587011406	0.523970540545674	0.037223712761752	-0.00999857512325106	0.970683868591531	-0.200170693528526	0.45729615675712	-0.318048872026779	0.22995150925868	-0.332662205703491	0.208050791464259	-0.0700498122744293	0.796572019667432	0.0887583277743222	0.743758916654642	0.282961301637439	0.288267297539544	-0.0635699862397262	0.815071219129723
GCAT	brown	0.683974167437526	0.00347860600282622	0.683974167437526	0.00347860600282622	0.704446944821231	0.00231387007945313	0.735361009599057	0.00116977404092411	0.263564253908886	0.323973745719777	0.667166240242913	0.00475299931716799	0.434563111211478	0.0925615845176943	0.190805414558649	0.479034707525168	-0.134829157553555	0.618588361136237	-0.454274716930946	0.0771170560364705	-0.438687939912827	0.089161325918023	-0.278046416448768	0.297082333432459	-0.22458447601195	0.403026793627381	-0.0122202322397605	0.964173437950336	-0.108789270461724	0.688381833689604	-0.0969472428052476	0.720960486724632
LOC343153	brown	-0.128692071545196	0.634790602085773	-0.128692071545196	0.634790602085773	-0.321649448793972	0.224425582528635	-0.248329977370185	0.353725462459699	0.37581140380144	0.151422146854609	-0.0970961674752893	0.720547841135494	0.317680900613417	0.230521040059014	-0.115858064729803	0.669172776683933	-0.0294464482296106	0.913794401157134	0.641544788037916	0.00738947734857741	0.460094577866053	0.0729369864506513	-0.304790811839534	0.251033713347853	0.228298924771415	0.395083729876871	-0.0478711472769033	0.860253481987926	0.236342392787712	0.378174889155951	0.313675697511428	0.236777670101994
LOC389469	brown	0.601311557959865	0.0137447502104942	0.601311557959865	0.0137447502104942	0.838079584761317	5.04199570493527e-05	0.637647069351102	0.00787617365319078	-0.0548594710736271	0.840082180728909	0.163730279243884	0.544576378876328	-0.186763353413569	0.488569084032679	0.843655990944213	4.00726579975722e-05	0.318537535896688	0.229196550142493	0.10003141339677	0.712429639363937	-0.243954437576793	0.362544631134881	-0.525010405823009	0.0367811886077482	0.0393112306414163	0.885070700584197	-0.0395363510926426	0.884416641186848	0.444514437327247	0.0845117465932948	0.000668559023830999	0.998039374068542
LOC441073	brown	-0.346242790201272	0.188944528689356	-0.346242790201272	0.188944528689356	-0.51976506346661	0.0390544863484565	-0.345167776154792	0.190413488257039	0.400448379192952	0.12428908477121	-0.23411333234709	0.382820593478229	0.49861842507248	0.0493053856412414	-0.102872429997442	0.704599513405307	0.181376414565977	0.50141529284723	0.536472441885121	0.032162512865894	0.18475123400295	0.493348849985329	-0.0879564853327045	0.746002391249251	0.0133315876223529	0.960917450615362	0.0513391435529417	0.850232469366091	0.119389204980449	0.659647784064836	0.404488789478371	0.12018507768852
MGC11102	brown	0.653748152361624	0.00601816149728812	0.653748152361624	0.00601816149728812	0.812521321116217	0.000130868901585201	0.275277603385623	0.302117941996004	0.184282965137186	0.49446439676717	0.309551982564097	0.243329657394781	0.100721851992133	0.710524209961097	0.343680785844764	0.192457667371793	-0.303931305767173	0.252440391002764	-0.136053667598957	0.615374904736749	-0.137627734737807	0.611253724689411	-0.307224094616367	0.24707776351871	-0.0228881741701532	0.932948018273156	-0.251884879979726	0.346649908738346	0.0989208784219389	0.715497768037903	0.130278927429031	0.630585927231124
MPZ	brown	0.203826637920554	0.448945919088966	0.203826637920554	0.448945919088966	0.16427391471233	0.543222696371014	-0.159369948056524	0.555487317697402	0.0568981135248807	0.834214770095106	0.0525221529815291	0.846818916913451	-0.0964802836642813	0.722254820648037	0.234184244822976	0.382672324746236	0.0222931681273606	0.934687606713146	0.389301612432987	0.136111703869045	0.0987686369233648	0.715918692480789	-0.162721556563797	0.547092089812354	0.354929512213593	0.177346562878374	0.118299799916943	0.662581231196925	0.412905865017649	0.111939893497613	0.443457860268769	0.0853416906510438
CLDN7	brown	0.726823395035199	0.0014247444428537	0.726823395035199	0.0014247444428537	0.760049380359956	0.000633361059122629	0.457516021845368	0.0747682050817935	0.23829732602794	0.374126022434139	0.125310396675473	0.643785852207293	-0.0632081487281776	0.816107022737091	0.307806873018895	0.24613609018159	-0.356230992351722	0.175650439059106	-0.054096393740769	0.84228043939708	0.0770408002176057	0.776727014381851	-0.34731560772207	0.187485983889743	0.250480697949203	0.349435119818467	-0.126654792932364	0.640204121854233	0.283514463503798	0.287285095358786	-0.0224618495564044	0.934194413071552
TSLP	brown	0.698966859246051	0.00258886347481367	0.698966859246051	0.00258886347481367	0.49805610052864	0.0496028063253112	0.462815307157778	0.071040328394262	0.332941834217196	0.207645321186157	0.515066838623969	0.0411790620211211	0.312481250920936	0.238663962380138	0.128292845660804	0.635850082425327	-0.176151502170231	0.514024836910328	0.00748747750965788	0.978044556579325	-0.14937672720297	0.580844080046207	-0.329996261592072	0.211942081941237	0.204565847235317	0.447266951722181	-0.0437777123944868	0.872107406180525	0.182654337352949	0.498353545532741	0.156028402934907	0.563912485354282
SIVA	brown	0.684716701351354	0.00342942098173189	0.684716701351354	0.00342942098173189	0.961516069876418	3.02745415200745e-09	0.750852212240584	0.00080239141779467	0.0694505409857273	0.798278772178952	0.490375856761725	0.0537998075110563	-0.0571788518950621	0.833407412861417	0.483278064006079	0.0579070887557811	-0.0905437599169922	0.738770415121377	-0.337935769650725	0.200489594241781	-0.34453142695745	0.19128653858504	-0.327772937446818	0.215222772404989	-0.137159127657327	0.612479483555046	-0.0681110490325078	0.802096794860999	0.107373612812515	0.692250796167498	-0.115823029745406	0.669267521117234
NT5DC3	brown	0.727390286518703	0.00140652110438813	0.727390286518703	0.00140652110438813	0.889959517800978	3.89855161645945e-06	0.631374923025593	0.00871240528182784	0.070633688564333	0.794909943561138	0.237237178553427	0.376318731970009	-0.190860519279053	0.478905353973966	0.672832346715596	0.00428739453688922	0.0946293212069765	0.727392304718346	-0.0290541111264538	0.914939081777407	-0.248175877577315	0.35403399676645	-0.4687904559059	0.0670012312084379	0.143336768598802	0.596398729743587	-0.110652979770723	0.683299391933137	0.329241323792877	0.213052433311655	-0.103491650231751	0.702896534302232
INPPL1	brown	0.392447944369505	0.132699541901718	0.392447944369505	0.132699541901718	0.614602214878116	0.011297113293689	-0.0686760904919197	0.800485711240695	-0.100020288862187	0.712460353251023	0.0373618343573382	0.890737296045123	-0.546464494617713	0.0285079978834414	0.500906327174793	0.0481089504323628	0.0217597016359218	0.936247510917941	0.0871352101810092	0.748302220964868	-0.00713672096379566	0.97907286124843	-0.19290675590768	0.474114011713492	0.143682891458479	0.595502830130586	-0.177121745281685	0.511672284838351	0.23691163202074	0.376993472003914	-0.186425267505618	0.489370649932005
TBX5	brown	0.458825869773009	0.073833872672649	0.458825869773009	0.073833872672649	0.783075921325054	0.000334058306276833	0.435499502326272	0.0917817049818526	0.0172193158970628	0.949532270530753	-0.159550211731105	0.555034369579605	-0.337678848827522	0.200853779505002	0.746565100745425	0.000892943167156367	0.0836711329075575	0.758024435017136	0.116172524679744	0.668322598253537	-0.0422001491205218	0.876682727436849	-0.325951665072472	0.217934268895559	0.129167766903674	0.63352905133085	0.0314758374409755	0.907876048071153	0.526190464389536	0.0362838288645796	-0.0424064387233263	0.87608422581753
VSIG8	brown	0.635859202954465	0.00810775712605262	0.635859202954465	0.00810775712605262	0.934487686220922	1.1665725720479e-07	0.334197784607078	0.20583043052053	0.0278072738169954	0.918577877918993	0.461936430521509	0.0716490381415334	-0.182257519806347	0.499303325575269	0.438985797125089	0.0889192967794986	-0.189195333013248	0.482821699459226	-0.287491509510228	0.280282538944316	-0.269453628899299	0.312873280504184	-0.194717001353732	0.469894850377223	-0.137499997572057	0.611587757435628	-0.260269528701159	0.33028172165478	0.0247593242120654	0.927479321351535	-0.0776136231080139	0.775106519270629
ABHD9	brown	0.48187265206355	0.0587470194742755	0.48187265206355	0.0587470194742755	0.634976420576826	0.00822407747410233	0.490559231301462	0.0536966357865163	-0.149264446209394	0.581131690238849	-0.33871627429926	0.199385854249523	-0.3916054180112	0.133607428281646	0.738382619757843	0.00108902231068446	0.150467728562109	0.578052544005151	0.140240308012626	0.604437677012169	-0.155644452933768	0.564884041569467	-0.190227364552675	0.48039264999328	0.466176203233488	0.0687472328752161	0.303058126202862	0.25387443040524	0.742660607348076	0.000982540216131	0.0833651811256279	0.758884772205043
ANKRD13D	brown	0.319445196798397	0.227798423685321	0.319445196798397	0.227798423685321	0.661994484230793	0.00521254088055237	0.419565801754481	0.10570288533689	-0.0121401449869037	0.964408094217917	0.262338787971368	0.326311791105264	-0.0108680186960829	0.968135789230242	0.636978740659502	0.00796212034447506	0.32717607109037	0.216108993624562	-0.173180850928179	0.521258700803805	-0.344420143875235	0.191439483437299	-0.30724086224581	0.247050638557054	-0.454347521053597	0.0770637193630161	-0.201884250218133	0.453372760287903	-0.0202017013369966	0.940804469723143	0.0416008131830817	0.87842191644677
C21orf52	brown	0.624133909354552	0.00976356513162619	0.624133909354552	0.00976356513162619	0.819467347999341	0.000102472782196609	0.682308749206283	0.00359098978969208	0.166998062564214	0.536461930015784	0.103172501923295	0.703774090975177	-0.0964822651115042	0.722249326907465	0.477900527613308	0.0611694202995726	-0.197882088591913	0.462562476269144	-0.00560826054006284	0.983554153293328	-0.0553517337959804	0.838664666288081	-0.373485631538934	0.154174591143231	0.242475475139578	0.365552957378702	0.140697715865492	0.603247451861507	0.49241915261762	0.0526584528108568	0.0689991971181635	0.799564786526836
CGB7	brown	0.301678065612869	0.256151173490369	0.301678065612869	0.256151173490369	0.405229232802485	0.119443318462739	0.710656063804841	0.00203139778493757	-0.0580577645203034	0.830880817361165	0.490213157705718	0.0538914694230627	0.243928738463862	0.362596787285696	-0.13299343992849	0.623417941295741	-0.266623663272907	0.318179191517212	-0.663719321478765	0.00505549509903084	-0.639492814942706	0.007642628922008	0.229201414621157	0.393166608314185	-0.158063540151843	0.558774706422402	0.345768040598139	0.189592335876616	-0.0837198944765145	0.757887341923613	0.0416573221696267	0.8782579129016
LOC440156	brown	0.400299440699441	0.124442196876782	0.400299440699441	0.124442196876782	0.761342122294125	0.000612148819105059	0.672478755075359	0.00431533455647395	-0.0404493890227398	0.88176464473038	0.109033016208964	0.687716408903736	-0.151708139444557	0.574885544982132	0.489791635288815	0.0541294857640356	-0.0557281357999825	0.837581096515415	-0.289935312512769	0.276031185116159	-0.396068297220743	0.128846588047012	-0.0742368165389406	0.78467172785058	0.0346398535790947	0.898657920400156	0.415104527887623	0.109853078287748	0.419475696622904	0.105785598680358	-0.0378862225439938	0.889212481718406
PNLIPRP1	brown	0.579108742026657	0.0187390069927437	0.579108742026657	0.0187390069927437	0.667136472106707	0.00475554813004793	0.605785465881357	0.0128785711386991	0.161945334054436	0.549031425421991	0.324028250740234	0.220821392049519	0.202631994769577	0.451666012985563	0.129249516089033	0.633312346481767	-0.396701832530842	0.128180368574194	-0.242117432896306	0.366283317455627	-0.221296080316886	0.410129046831638	-0.101142540251838	0.709364007340243	0.009984384029676	0.970725460714981	0.0839794283874217	0.757157776523385	0.21516743077825	0.423540119931382	0.105652690400818	0.696963656365915
PSMB5	brown	-0.449194980214107	0.0809047532479081	-0.449194980214107	0.0809047532479081	-0.318285501672198	0.229585733519889	-0.239491325185178	0.371664892130512	-0.0548016002331695	0.840248855328143	-0.0704740743726049	0.795364223296805	-0.167409397748895	0.535444361088561	-0.52413875678818	0.0371518557582724	-0.362398854449125	0.167758517408194	-0.0976623202281592	0.718979786172759	0.119006017743847	0.660679067240499	0.378725739366022	0.148020314708782	-0.0472524146923834	0.86204349851051	0.184181064728512	0.494707310479201	-0.109700632917634	0.685894919111704	0.200157364411039	0.457326741582018
IGSF9B	brown	0.622090830377948	0.0100775518519222	0.622090830377948	0.0100775518519222	0.918056889950581	5.34485485754923e-07	0.51027146559449	0.0434359098072866	0.0355048963116345	0.896139747625648	0.451605622222368	0.0790909225602805	-0.0959861866234151	0.723625145604914	0.51620330756791	0.0406573654788098	-0.0403452854296284	0.882066963527579	-0.280561290591745	0.292552034604679	-0.254977522900975	0.340560060373776	-0.416051946416729	0.108962321687414	-0.180485530925775	0.503554960602858	-0.278320561929456	0.296586476311338	-0.00523471277450227	0.984649432636576	-0.046801661329744	0.86334794167749
LOC286208	brown	0.452165346204883	0.0786740038106524	0.452165346204883	0.0786740038106524	0.640890988376229	0.0074694024418934	0.668959095225572	0.00460149667373539	0.0257714678475448	0.924522443352016	0.717683006882487	0.00174616370612468	0.215295490739793	0.423257584920609	0.0857929990008969	0.752065113862747	-0.193354482755089	0.473068772144633	-0.469733302613079	0.0663795412190726	-0.385164958413478	0.140688651226982	-0.14643943789026	0.588387390316543	-0.311673258175039	0.239945281497784	-0.0568363459668191	0.834392424266651	-0.166252174510175	0.538309323103792	-0.100066326327827	0.712333250442352
LOC389332	brown	-0.495919688597914	0.0507449578479505	-0.495919688597914	0.0507449578479505	-0.712949967508485	0.00193441127225663	-0.38968674084863	0.135690841379749	0.0800185666798913	0.768312580440045	-0.526627688943661	0.0361008478873789	-0.0889969229712315	0.743091723203139	0.0758957572269232	0.779968881584062	0.588516321888339	0.0164753453551092	0.636702129400854	0.00799790924723812	0.369575780440557	0.158877380232662	-0.245668412483883	0.359075558051695	0.24844564427231	0.353493976591205	0.0853094817141053	0.75342194422179	0.198143406284644	0.461959642450006	0.0467503514184541	0.863496449382957
LOC402318	brown	-0.210526249140889	0.433845703562897	-0.210526249140889	0.433845703562897	-0.4386755582576	0.0891713970309881	-0.208507479804428	0.438368101738403	0.277386421447577	0.298278108004975	-0.119950926314756	0.658137045004794	0.486866064884417	0.0558029256468185	-0.0752535379282612	0.781788637203352	0.154676053202915	0.567337673012725	0.486127664839913	0.0562312669936947	0.0727967964336916	0.788759642919416	-0.0302143786380347	0.911554353127142	0.140945353668474	0.602603462238317	0.184602819088649	0.493702285995343	0.276637432809284	0.29963857215194	0.539059459401446	0.0311839830506699
PLXNB2	brown	0.619358453438618	0.0105098596351977	0.619358453438618	0.0105098596351977	0.921401401768571	4.02895148875315e-07	0.368323154628561	0.160404194773973	0.18458237687799	0.493750976605808	0.279797624890359	0.293923324208427	-0.253653660551274	0.343159438022581	0.566613612043968	0.022109929501584	-0.0751570341002486	0.782062176856376	-0.111369051896475	0.681349993949371	-0.0915282252169426	0.736023974705711	-0.357615327350408	0.173858160379077	-0.108283614747024	0.689762954471101	-0.264102403407733	0.322950089728829	0.14047535668393	0.603825937787094	-0.194714120221453	0.469901550789695
RILP	brown	0.698835851364553	0.00259574705922674	0.698835851364553	0.00259574705922674	0.883554367001708	5.69180111221057e-06	0.827712998334958	7.5613071665153e-05	0.0930208283377744	0.731865661032659	0.164212050582085	0.543376666421043	-0.131890316617706	0.626327092029089	0.539802014770967	0.030907342799214	-0.0772236986339479	0.776209507288832	-0.215821524329124	0.422098040563002	-0.248833938626116	0.352717499561124	-0.318124165032652	0.229835083472567	0.13524842870838	0.6174873433404	0.128259630397016	0.635938260180535	0.371561062194402	0.15647758819801	-0.112859398567978	0.677298816982493
TTLL4	brown	0.474152090792875	0.0635219475512944	0.474152090792875	0.0635219475512944	0.682290047513264	0.00359226818233271	0.0919945211316036	0.734724155048376	0.245133557728809	0.360156105509535	0.0870112526015379	0.748649514675479	-0.262332667827025	0.326323491992193	0.520000703618759	0.0389501468862025	0.0189072332254884	0.944591944880234	0.0774737649737005	0.775502092838633	0.0734163509257686	0.787000217951608	-0.327452171931404	0.215698752434802	-0.134704696132856	0.618915346877931	-0.346176319446427	0.189035142295511	0.103277833899426	0.703484422629877	-0.214793113717258	0.424366526506985
TUBA1	brown	0.643261294043327	0.00718286864535223	0.643261294043327	0.00718286864535223	0.626000844742698	0.00948344843285309	0.621135752962522	0.0102270358373977	0.414625081374924	0.110305790899614	0.749323612954616	0.000833770884224119	0.369128979188099	0.159420857870589	0.0856929273873255	0.75234587583603	-0.166013624619394	0.538900753871041	-0.270387625187885	0.311133556253746	-0.201601204383811	0.45401966222531	-0.442295841781186	0.0862611907034868	-0.226006189679828	0.399976588766489	-0.254846250047969	0.340817310446757	-0.207729520456601	0.440117265997343	-0.107552418569066	0.691761727790237
C9orf16	brown	0.731194713684892	0.00128907822667906	0.731194713684892	0.00128907822667906	0.925364817803789	2.83501419681799e-07	0.754330275188716	0.000734589792546443	0.11116079418961	0.68191674980307	0.484318956762838	0.0572907391837611	0.0651320303358661	0.810602993098507	0.443719839540672	0.0851353625442333	-0.160014868454221	0.553867567549909	-0.22512951342475	0.401855987538151	-0.262438294807069	0.326121581483311	-0.37734428958245	0.149626323557268	-0.0333968819842639	0.902277840454871	-0.00324140802668836	0.990494390855944	0.223649518075272	0.405039416256324	0.0075409105352813	0.977887911048878
DAXX	brown	0.389660386447928	0.13571961260696	0.389660386447928	0.13571961260696	0.62193117649785	0.0101024193803247	0.825685221908587	8.1599122113414e-05	0.138250094391289	0.609627282321896	0.418546577079049	0.10664115557805	0.352632421187919	0.180366535737036	0.314460602240584	0.235543242897237	-0.00861022864380743	0.974753239019241	-0.316207961853961	0.23280969883261	-0.3949255949486	0.130054271432159	-0.261994884258925	0.326969663786065	-0.271583948992078	0.308913498936509	0.179823490537505	0.505147774690727	0.0956205515535816	0.724639702223598	0.0110586407936519	0.967577170627902
DNAH11	brown	0.604157457175824	0.0131886635581468	0.604157457175824	0.0131886635581468	0.739118452305034	0.00107006427530032	0.255517489385033	0.339503072124813	0.0455384722423648	0.867005260522907	0.755006244831508	0.000721975063030521	-0.0549629510586514	0.839784162488762	0.315287011232192	0.234247919235906	0.00613623685716098	0.982006121413144	-0.301036005107775	0.257214684175377	-0.281038538337268	0.291696996685877	-0.312998618912341	0.237845773121971	-0.27734927015671	0.298345503187645	-0.430399223921264	0.0960867179239959	-0.261356757053934	0.328192397365668	-0.125134643073095	0.64425463931897
EBI3	brown	0.708511497701866	0.00212560425645051	0.708511497701866	0.00212560425645051	0.910628795990441	9.61529888775265e-07	0.822715312865597	9.10759588518155e-05	0.0497100821806272	0.854937169173476	0.5250767015402	0.036753111197183	0.109628173050791	0.686092536546737	0.388900727661001	0.136550733659103	-0.165014767255215	0.541380332103333	-0.403701365231352	0.120977406140311	-0.413547006717396	0.111328524704556	-0.285796171232772	0.283254890927593	-0.0597445823691039	0.82603611686429	0.0437805707526514	0.87209911964526	0.125224369491027	0.644015296569906	-0.00262434019211996	0.992303920855386
EXTL3	brown	0.701312538788324	0.00246809162100683	0.701312538788324	0.00246809162100683	0.869514593740199	1.21474144698254e-05	0.357804973011226	0.173613576948676	-0.0244255782271331	0.928454524256281	0.495596231592889	0.0509195699125129	-0.143117004296681	0.596967847413562	0.55411010883309	0.0259327877928246	0.0138993991697812	0.959254128277842	-0.0799690834989872	0.768452212476625	-0.234567180986283	0.381872195468882	-0.42808394864926	0.0980875360085613	0.032844498852149	0.903887135502093	-0.221400079092987	0.409903425332726	0.163952044095767	0.544023992361711	0.108712485476864	0.688591500760508
KRT18L1	brown	0.781663899384027	0.000348164635452326	0.781663899384027	0.000348164635452326	0.806269282717039	0.000161752085305165	0.519211840414217	0.0393002758275208	0.426047167640298	0.0998719441660963	0.624865341500209	0.00965305289042534	0.431354452786435	0.0952697326845695	0.214963174504068	0.423990967420349	-0.30713660053893	0.247219332556901	-0.323184140484237	0.222096083448817	-0.351749899247379	0.181535740946296	-0.308547559340374	0.244942491430458	-0.0589490702604389	0.828320180537647	-0.203922207153493	0.448728673953075	-0.0557015344401071	0.837657666394461	0.0936613128368706	0.730083440059198
LOC200830	brown	0.60010473256836	0.0139860282240413	0.60010473256836	0.0139860282240413	0.768276799914041	0.000508080880208577	0.865333123189681	1.49741464830738e-05	-0.099368678224963	0.714260115770606	0.354856821941618	0.177441612816163	-0.0951799884330013	0.725862738281278	0.500282010753534	0.0484332613572387	0.0943259205767692	0.728235461385581	-0.277769330629909	0.297584008600788	-0.381523989974249	0.144803108262229	-0.343033874745372	0.193351433542621	0.046597778528943	0.863938070639419	0.120371640562136	0.657006352997545	0.237840493568454	0.375070029811175	-0.111451291634745	0.681126229379953
LOC342934	brown	0.575599257817642	0.0196425531075697	0.575599257817642	0.0196425531075697	0.881262236673235	6.48286898494122e-06	0.823742396906206	8.77000481113625e-05	-0.0131441903326416	0.961466437531799	0.301636175626019	0.256220477353867	-0.107551654376554	0.691763817761961	0.524199700970997	0.0371258480601423	-0.0280256731872678	0.917940385236048	-0.357705771187135	0.173741487713281	-0.418070511481762	0.107081408922629	-0.145044472204706	0.591983839479057	-0.0753751648246598	0.781443920479689	0.178883087504802	0.507414350237248	0.26594130646669	0.319466325615834	-0.12272428132558	0.650696410689823
LOC391353	brown	-0.402740819923484	0.121948834707743	-0.402740819923484	0.121948834707743	-0.247107079606083	0.356178065968543	-0.113154481117696	0.676497678762065	-0.208905042341755	0.437475594356869	-0.359094819085629	0.171956133627993	0.0449482821966104	0.868714912867339	0.0321419259134936	0.905934494691412	0.118900590860896	0.660962906247578	0.098659823546474	0.716219591826052	-0.114415975306992	0.673076443367585	0.390050605881339	0.135294035346582	-0.170179093295608	0.528615223982282	0.614566599485604	0.0113031783288453	0.329615711069564	0.21250132509178	0.147242950889382	0.586319882583909
LOC440999	brown	0.573011569748439	0.0203300939519057	0.573011569748439	0.0203300939519057	0.580543300517787	0.0183790862568698	0.457210928703635	0.0749870564592488	0.255085462781843	0.340348617752307	0.878287216451011	7.64602361036513e-06	0.276197486628237	0.300439401186949	0.0484161678257685	0.858677245045983	-0.131207838774794	0.628129511628676	-0.315383727677336	0.234096618148225	-0.183737777288087	0.495764693205376	-0.403783518656524	0.120894572066525	-0.277894227080639	0.297357816299023	-0.354131557996077	0.178391813488652	-0.340832503779675	0.196413074707385	-0.111951530038363	0.679765677420369
PDZK1IP1	brown	0.636546198356031	0.00801814027912874	0.636546198356031	0.00801814027912874	0.536439971674886	0.0321749410081621	0.475471930195814	0.0626861788429093	0.399444381056152	0.125323743889757	0.706284892847629	0.00222713296626852	0.483698011602933	0.0576578376033801	0.0844204976208623	0.755918345478386	-0.165364411600571	0.540511794597739	-0.0993031066700836	0.714441304190705	-0.0337485810637647	0.901253397239543	-0.584005312661363	0.0175325647227829	-0.132734058501063	0.624101513465496	-0.350316335055833	0.183445611379285	-0.190970785497651	0.478646564461809	0.0666706212070128	0.806207206693367
SH3BGRL3	brown	0.721966680473979	0.00158889748927467	0.721966680473979	0.00158889748927467	0.710226515383626	0.00204999025450355	0.802581361058282	0.000182649441828136	0.186686076965921	0.488752242876883	0.412198190520919	0.112617429269698	0.0991727441256167	0.714801566624478	0.207941539783029	0.439640209535716	-0.199246282486674	0.459419714332858	-0.460937147944228	0.0723457360009974	-0.356778250040994	0.174940456726086	-0.185580802284476	0.491375530732614	0.106721104400245	0.694036498910983	0.145519424756387	0.590758328199593	0.105768468645096	0.696646261658594	-0.0697393964451252	0.79745599100125
CNN1	brown	0.563393493556288	0.0230499680341992	0.563393493556288	0.0230499680341992	0.582088399318681	0.0179974534421195	0.72081326932165	0.00163005996693987	-0.0832978051950175	0.759074269156846	-0.208246459063862	0.438954584895887	-0.19302403345483	0.47384011282598	0.537967125851576	0.031594351977051	0.00669066539017105	0.980380596245636	0.0331066510732891	0.903123345657316	-0.223390669065095	0.405597564860602	-0.173829800763182	0.519674474635297	0.60173674006072	0.0136605247048232	0.491398485650956	0.0532263159996503	0.761691227078225	0.000606521770760586	0.135240469394832	0.617508237622895
CYP2B7P1	brown	0.234332183410295	0.382363105100186	0.234332183410295	0.382363105100186	0.498742684195225	0.0492398427784782	0.223558784408968	0.40523501619427	-0.0966749399068854	0.721715179513664	-0.0195489804214047	0.942714117428659	-0.19101042650426	0.478553545507594	0.52236665255154	0.0379141250345015	0.179894938137052	0.504975764329401	0.0112819488444444	0.966922783739026	-0.236181929929237	0.378508284250699	0.0202628184427997	0.94062567640657	-0.229324298476609	0.392905959056672	0.225691002592495	0.400651738686019	0.347214602436585	0.187622989650569	0.0166023287873246	0.951338554762518
KIRREL2	brown	0.701481791431937	0.00245955691175195	0.701481791431937	0.00245955691175195	0.829317775707447	7.11395444179367e-05	0.577637479943564	0.0191137867316407	0.267705096377095	0.316145466959203	0.663819194196813	0.00504651904704305	0.196108840095024	0.46666345551175	0.282183774363145	0.289651280011603	-0.222996510897438	0.406448259844237	-0.19051930472038	0.479706597770836	-0.193529774631789	0.472659851956437	-0.446691852598303	0.0828196794509598	-0.082292361243876	0.761903633855691	-0.208990001254801	0.437284986503324	0.0298663451767822	0.912569488084807	0.0565952578289376	0.835085907191107
NSFL1C	brown	0.568170353653074	0.0216662106038419	0.568170353653074	0.0216662106038419	0.530287373463085	0.0345964740935926	0.793828326156208	0.000241354026511014	0.333830033731411	0.206360780065145	0.436393797353631	0.0910412691851439	0.514369760614294	0.0415015339041039	0.252233599847797	0.345960170137488	0.0493938170310903	0.855851073294213	-0.323590326758476	0.221482118754822	-0.40834642462423	0.116355488899558	-0.397563498719369	0.127278068502833	-0.165905044783261	0.539170048898538	0.0493412912722166	0.856002872430467	-0.0289917431474595	0.91512106074822	-0.0375606644921844	0.890159095874649
RAB4B	brown	0.555999974945703	0.025324649126953	0.555999974945703	0.025324649126953	0.397616270807313	0.127222950727564	0.24330270987045	0.36386859569079	0.104316016918686	0.700631416248388	0.450436991358062	0.0799665290636358	0.420507657069083	0.10484101835555	0.420031939560332	0.105275713959033	0.271488362682741	0.309090538919401	0.0395097683625006	0.884493870358968	-0.371927922375706	0.156036817058089	-0.442999931840814	0.0857032041195688	0.043981293181765	0.871517245667011	-0.134265194168126	0.620070544650107	0.100951994909455	0.709889432213013	0.455977538707773	0.0758765308580462
GNB2	brown	0.036634197449572	0.892853710045387	0.036634197449572	0.892853710045387	0.411003261933998	0.113767969268709	-0.139983361087306	0.605106691222484	-0.0198656656701025	0.941787562933225	-0.0868159462772494	0.749196799060735	-0.464198267333646	0.070090117937058	0.448290717112719	0.0815928092281144	0.148664149359017	0.582670366524419	0.179318845494993	0.50636348955216	0.231112842837723	0.389122813781661	-0.302186317075412	0.255311230381485	-0.278208351666987	0.296789375725501	-0.22036959048247	0.412141922739647	0.0712824625001729	0.793064097929524	-0.365439360415502	0.163956551359219
ALKBH7	brown	0.352414616699318	0.180654630356281	0.352414616699318	0.180654630356281	0.627516520487578	0.00926073662034841	0.60597763792293	0.0128423478999245	0.121654708931454	0.653562351278475	-0.217069575392394	0.419353569333243	-0.254487060161134	0.341521764886178	0.584354841226321	0.0174488123223408	0.0403574713766306	0.882031574518266	0.059668774323886	0.826253719829833	-0.0843476923229514	0.75612289438418	-0.125578726657677	0.643070379166447	0.126935773196865	0.63945647288653	0.261590252608124	0.327744684812729	0.574426777350331	0.0199518114330842	-0.170407351202765	0.528054179669843
BRLZ	brown	0.120738081967672	0.656022090018267	0.120738081967672	0.656022090018267	0.146332603963615	0.588662508291474	-0.249133343509907	0.352119430781744	-0.115410947712383	0.670382257267843	0.277916709418869	0.297317110755224	-0.362350851384781	0.167819009230877	-0.174813913508563	0.517276262047781	-0.33730097642201	0.201390191680223	0.177899124425937	0.509790980154718	0.453461529690631	0.0777146159615458	-0.218567059616794	0.416072931909464	0.177270409334463	0.511312260136907	-0.241081340064661	0.368401361272412	-0.0243506122368253	0.928673587412077	0.0539658309200577	0.842656672146128
C17orf45	brown	-0.587314743546825	0.0167519703188956	-0.587314743546825	0.0167519703188956	-0.505790395792771	0.0456274020736208	-0.421686123753051	0.103769621080258	0.49691201859746	0.0502120424844219	-0.196364526729917	0.466071028053646	0.0371744645447452	0.891282216720369	-0.290099452048183	0.275747047818876	0.0544829704166658	0.841166659197669	0.391653719732625	0.133555264573232	0.462970973296186	0.0709329073538611	-0.0532929821317607	0.844596072522656	-0.226826790797696	0.398221663940265	-0.0729323996936489	0.788374471566793	-0.190966302520775	0.47865708446973	-0.187206856978008	0.487518537991755
C17orf55	brown	0.740000991985434	0.00104768331531219	0.740000991985434	0.00104768331531219	0.98798880016565	9.36948667271608e-13	0.578535385500437	0.0188843765154058	0.0677816585479905	0.803036320171629	0.494835972597485	0.0513317377185425	-0.043646629178424	0.872487436912254	0.483213649777627	0.0579453906148897	-0.163489471825619	0.545176478005166	-0.300804632167542	0.257598596628529	-0.304036099619639	0.252268623652506	-0.311218771884954	0.240667895960534	-0.0949335051659266	0.726547265365071	-0.150972483814976	0.576762930883504	0.10773371962783	0.691265950850693	-0.0203436444602716	0.940389230292597
C18orf12	brown	0.341621274189735	0.195312461474617	0.341621274189735	0.195312461474617	0.351828794707988	0.181431013986858	-0.0101677614260954	0.970188012529636	-0.380237998116724	0.146275679176856	0.176327826802301	0.513596930749922	0.0330044505907631	0.903421100971335	0.311445234120769	0.240307660436949	-0.0174996619440806	0.948711608341802	0.153019372227113	0.571545675188315	-0.193045472738357	0.473790050248907	-0.0391664794427487	0.885491293913727	0.152888606681246	0.571878382672346	0.085808961592806	0.752020331740578	0.371888850199943	0.156083721244313	0.52806696106624	0.0355034280504639
CSMD2	brown	0.360831039442869	0.169741745308224	0.360831039442869	0.169741745308224	0.320772078417159	0.22576427454002	0.111134398458796	0.681988594957076	0.133553150793395	0.621943864691147	0.306933356047922	0.247548385137504	0.228554304909265	0.394540728137714	0.100730670465737	0.710499883651525	-0.212430153988108	0.429602674324024	0.227583231496148	0.396607607539721	0.204547863079597	0.447307761488849	-0.357462317707131	0.174055661273396	0.0612497191969417	0.821718177617284	-0.141932555464394	0.600038952463836	0.217813899276461	0.417721244928111	0.324103689684888	0.220707698822783
CYFIP2	brown	0.42615495055439	0.0997769450302497	0.42615495055439	0.0997769450302497	0.546665695879688	0.0284378224614361	0.391276440332296	0.133963081640672	0.268060035757709	0.31547962949153	0.0898320072510921	0.740757895177763	-0.135719477557405	0.616251266007185	0.410274425303162	0.114473749995876	-0.0162576470516646	0.95234773819827	0.347797151883666	0.186833708311462	0.214668687404718	0.424641416625978	-0.553073664570319	0.0262710212927036	0.157276820066811	0.560758413966363	-0.0897694960892296	0.740932523386633	0.356825708595629	0.174878976297006	-0.134361428118888	0.619817529632774
DPM2	brown	-0.0385530336897197	0.887274056728173	-0.0385530336897197	0.887274056728173	-0.241765875327468	0.367001235349891	-0.103127098482471	0.703898964548916	0.17937630411098	0.506225000006864	0.539743535815495	0.0309290612398341	0.452687071220431	0.0782868196926362	-0.221528010293668	0.409625973229318	0.223883508410662	0.404535220801751	-0.0924080800152262	0.733571906501862	-0.0435991048716804	0.872625223766636	-0.241140085738436	0.368281089158766	-0.45266021281336	0.0783067182754415	-0.532517970088085	0.0337031355206208	-0.648898491176741	0.00653642823721085	0.0305785649298649	0.910492241306789
FLJ23185	brown	0.544590711345489	0.0291679066649543	0.544590711345489	0.0291679066649543	0.828624063244288	7.30454546630943e-05	0.594861497763514	0.0150730023714994	-0.0642699678340666	0.81306825331321	0.680464122836282	0.00371885875870602	-0.0772078923517611	0.776254227340467	0.273323061880277	0.305702803884497	-0.111672276477129	0.680525079336243	-0.55339323860876	0.0261663732103352	-0.461482925130448	0.0719646142321085	-0.154635747630983	0.567439893298934	-0.288809320506811	0.277985135077891	-0.122852254195319	0.650353810920527	-0.176418569907283	0.513376778787567	-0.227299424674442	0.397212769303274
KRTAP5-1	brown	0.713257354165951	0.00192170574544902	0.713257354165951	0.00192170574544902	0.890814260061345	3.70012575116366e-06	0.4762142055501	0.0622197023149493	-0.0497048751236145	0.854952214489872	0.263878195660746	0.323376344902026	-0.30655747774851	0.248157648467676	0.429737962574562	0.0966551851271501	-0.21593309918506	0.421852307068042	-0.243587050921668	0.363290635918046	-0.254034569242224	0.342410380906203	-0.172778848414313	0.522241181387193	0.17504456747866	0.516714912016681	-0.0437763670107888	0.872111306525111	0.243329741674368	0.363813628120471	-0.0250885324968963	0.926517472353006
LOC375133	brown	0.777680636137398	0.000390634119494487	0.777680636137398	0.000390634119494487	0.807752129998808	0.000153929691892729	0.712073673234962	0.00197100696120052	0.144304968304585	0.593894027634019	0.711197310798409	0.00200816568550045	0.305384661561154	0.25006465474114	0.285834654979782	0.283187209839792	-0.149616786101367	0.580229362626024	-0.321993527202388	0.223901965457562	-0.378600396667877	0.148165548033609	-0.370514311416697	0.157739831082659	-0.0895797266862666	0.741462726757385	-0.129120145482679	0.63365530146043	0.0111487242639137	0.967313185663104	0.102575834847785	0.705415675839194
LOC401054	brown	0.669553758031829	0.00455210952340016	0.669553758031829	0.00455210952340016	0.880623740686063	6.71903124876803e-06	0.40702420605358	0.117658378327945	0.437397796168607	0.0902150919875884	0.529163484629356	0.0350533199918266	0.0231198766954977	0.932270678102316	0.330785524553157	0.210785221896324	-0.21983794669412	0.413299307154128	-0.276496792699237	0.299894440149705	-0.181029679976474	0.502247549325139	-0.310906691703737	0.24116487774661	-0.203695033202857	0.449245165740624	-0.330233158658275	0.211594423893803	-0.0995949285961487	0.713635046857826	-0.207782275899558	0.439998538383607
MAP3K10	brown	0.580269626735813	0.0184473317835392	0.580269626735813	0.0184473317835392	0.656009006592665	0.00578803380296616	0.570399125898488	0.0210429363520596	0.310936516973456	0.241117353867364	0.758094438204897	0.000666584158469925	0.578969341612621	0.0187742706692725	-0.0289426890179326	0.91526419498701	-0.37876160135736	0.147978779545091	-0.456163947730528	0.0757416123002632	-0.375994030205918	0.151207433493331	-0.214635063641998	0.424715716128125	-0.340698558461183	0.196600375396903	-0.146422112258459	0.588432003576783	-0.249302943438445	0.351780903751871	0.0829672844682507	0.760004055212159
NDRG4	brown	0.46619687619428	0.0687332971187414	0.46619687619428	0.0687332971187414	0.513577585943927	0.0418702953532686	0.420269321372104	0.1050586436452	0.598973711341746	0.0142151452770584	0.667969610023933	0.00468462525748936	0.433006988947101	0.0938680328048255	0.128525730566611	0.635231963300003	-0.076626842816807	0.777898622649293	-0.190781760163691	0.479090239361775	-0.320714823482767	0.225851809613047	-0.331982038639198	0.20903918149776	-0.158132389805686	0.558601246845646	-0.147922526469812	0.584573616106838	-0.126615146862215	0.640309640613423	0.00140931977005412	0.995867021037371
PRSS21	brown	0.734116764877782	0.00120441701986864	0.734116764877782	0.00120441701986864	0.968682906117749	7.29253394921019e-10	0.705822467294111	0.00224870357216624	0.0434113501390781	0.873169613141167	0.553731075887289	0.0260560921644813	0.0344821537772299	0.899117088983296	0.426499042541386	0.0994740925992793	-0.169795669757608	0.52955826234292	-0.391525996599124	0.133693230277684	-0.381744441463274	0.144551688387394	-0.301623609744732	0.256241268922774	-0.110512498202175	0.683682052364324	-0.0772652397125566	0.776091979998408	0.0735904070502523	0.786506102753948	-0.0349022641286141	0.897893936328313
PTK9L	brown	-0.476927606968647	0.0617737765012107	-0.476927606968647	0.0617737765012107	-0.526463316490992	0.036169556698838	-0.0801771259355289	0.767865201657631	-0.295684920347261	0.266183870846854	-0.0698167605838883	0.797235659469346	0.0525726497715453	0.846673265710922	-0.0884044142142019	0.744748894207755	0.487783612053069	0.0552740264249718	-0.0390087030884694	0.885949766157293	-0.243571021861116	0.363323203471737	0.246027623972498	0.358350873110076	-0.289881718119612	0.276123999229448	0.295208620946365	0.266991358152971	-0.129370705510019	0.632991142892452	-0.148157165850008	0.58397117619053
SLC25A29	brown	0.730538791513825	0.00130873425235724	0.730538791513825	0.00130873425235724	0.824579793367134	8.50254099881165e-05	0.448609208011188	0.0813499900778049	0.109382412612843	0.686762932927796	0.840832688816774	4.50631712720901e-05	0.120649167328784	0.656260866408922	0.230666611082423	0.390064838686371	-0.165541812652098	0.540071356531323	-0.366878016568849	0.162177850938025	-0.317458406060607	0.230865839256922	-0.335082457859064	0.204558208127254	-0.236409790275596	0.378034904711425	-0.350996866140229	0.182537331607348	-0.225576628535033	0.4008968851248	-0.073754904911875	0.786039191988329
THOC6	brown	0.450367881410563	0.0800185281672587	0.450367881410563	0.0800185281672587	0.645425992242556	0.00692888701964506	0.77187375348401	0.000460135327130077	0.0320583746004381	0.906178007738921	0.552226740272371	0.0265499068004077	0.221837335270522	0.408955531505857	0.123672781411368	0.648158716091202	-0.237528969674326	0.375714517521142	-0.420284622705914	0.105044662387189	-0.433570193456599	0.0933936868420855	-0.0447833462457565	0.869192794299131	-0.154884766345823	0.566808474105152	0.319005360213689	0.228475255938704	0.144670488434239	0.592949551572895	0.026471469764545	0.922477996163759
TNFSF14	brown	0.811616786325646	0.000135006310987443	0.811616786325646	0.000135006310987443	0.873556898970716	9.85539485989865e-06	0.767583706060626	0.000517775990665279	0.127235914387117	0.638658198583363	0.641039458098656	0.00745119249467765	0.215608319045049	0.422567812999659	0.278687929355335	0.295922776426822	-0.238977266468393	0.372723400216792	-0.394382272020776	0.130631216621975	-0.37358945986791	0.15405100074275	-0.320776252825643	0.225757893273427	-0.0223228468914898	0.934600829816972	-0.0532079581083798	0.844841203154642	0.0546991621938743	0.840543904120963	0.0373998424496016	0.890626764105283
LEFTY1	brown	0.318255286775706	0.229632418417143	0.318255286775706	0.229632418417143	0.580940198593435	0.0182804606182005	0.445589594975631	0.0836731703911368	0.228598189313194	0.394447459354919	0.239048503846582	0.372576615087619	0.100877803169269	0.710094047573327	0.364519009774518	0.165101254164003	-0.0938707709895063	0.729500879281515	0.210717228026784	0.433419121580121	0.0645761112854139	0.812192578138198	-0.355457946031668	0.176656593487602	-0.138375193605351	0.609300560881236	0.00778186350994474	0.977181537057192	0.334711916244804	0.205090453615496	-0.00170591696491464	0.994997227705948
LOC285321	brown	0.408768498200091	0.115941711905163	0.408768498200091	0.115941711905163	0.815254425349229	0.000119002700743579	0.603064193465404	0.013400161832785	0.0612639149575442	0.82167747542726	0.222747976169455	0.406985147601727	-0.155835676326888	0.56440007598117	0.601411387603623	0.0137249382805259	0.0347674616143432	0.898286390934083	0.000660869091682281	0.998061925635945	-0.0863671788116241	0.75045475312751	-0.365594175386327	0.163764520310399	-0.200887966648344	0.455651816365412	-0.01349468273307	0.960439671171838	0.338078865996145	0.200286940800261	-0.0824731801630586	0.761394591620327
LOC389172	brown	0.733929449385918	0.0012097041741283	0.733929449385918	0.0012097041741283	0.881489949184355	6.4003543381832e-06	0.536901122604916	0.031998774755765	0.192069210816666	0.476072322007679	0.291605367685506	0.273148472523553	0.0973893761378826	0.719735619837268	0.512323680669736	0.0424590139279319	-0.0872605914449757	0.747950984636931	-0.262260281463112	0.326461903278987	-0.270956564188161	0.31007659515366	-0.383012740412142	0.143110989084538	-0.0850366081773452	0.754187971933222	-0.18407239853676	0.4949664150995	0.0910519016769078	0.737352440088401	-0.0798177883748672	0.768879179648528
NDUFV1	brown	0.639047353931618	0.00769848385636953	0.639047353931618	0.00769848385636953	0.576747980916357	0.0193431718067282	0.295742178029905	0.266086900456396	0.211210242189099	0.432318891912563	0.643884008216658	0.00710906045509706	0.579829688395361	0.018557450084167	0.243561902747941	0.363341732243939	-0.0302082372905455	0.911572264943052	-0.296115122848063	0.265455817382038	-0.426002301475817	0.0999115077601019	-0.239175231652134	0.372315570165359	-0.360722867758692	0.169879151147123	-0.325173636103828	0.219099205791744	-0.216273795420685	0.421102415721508	0.218318617237463	0.416616277926966
SP1	brown	0.740674357594817	0.00103086573484859	0.740674357594817	0.00103086573484859	0.649017195127777	0.00652333239163711	0.535318784220111	0.0326063235987387	-0.081972256683556	0.762805017963528	-0.0669654000169709	0.805365633792434	-0.301682420517958	0.256143969287651	0.48540954634118	0.0566501670167634	-0.0463823526525513	0.864561683735379	-0.034135634977411	0.900126139933795	-0.157713062251166	0.559658059231478	-0.307316404443453	0.246928457052413	0.650372958688696	0.00637523643485787	0.158999499291924	0.556418646340581	0.510111247065043	0.0435128793110147	-0.0362681505730731	0.893918655829387
SUDS3	brown	0.709842009683741	0.0020667500119948	0.709842009683741	0.0020667500119948	0.67335236296364	0.00424656795485149	0.631001174430443	0.00876436769691888	0.214865280634994	0.424207133336616	0.220663296263801	0.411503260236777	0.420693043327899	0.104671961105281	0.39825098899942	0.126561310433939	-0.109374810291681	0.686783674374415	-0.136019723990727	0.615463894350561	-0.223144630899274	0.406128467830072	-0.359226601015417	0.171787388635524	0.00169913749595765	0.995017108947363	-0.0294764006797166	0.913707018548668	0.227671182253417	0.396420170338638	0.101865988052166	0.707370234426522
TRG2	brown	0.534695802980373	0.0328479087319855	0.534695802980373	0.0328479087319855	0.477560734798836	0.0613799961749807	0.504737750441833	0.0461539708574688	0.0421283304181488	0.876891107522873	0.345783358625457	0.189571411412884	-0.00419975137215018	0.987684171397629	0.0591109709538802	0.827855228329304	-0.152565566840141	0.572700644957648	-0.372734699450344	0.155070442148238	-0.257752804205878	0.335147340776774	-0.109227300924727	0.687186166282801	-0.063981896462818	0.813892425777391	-0.0930068275800026	0.731904634123562	-0.1146322817333	0.672490410427127	-0.338546158378664	0.199626084770291
GGTL4	brown	0.665404891046871	0.00490570522738917	0.665404891046871	0.00490570522738917	0.858979153355658	2.03157995401943e-05	0.7872740935036	0.000294878736127009	-0.112989834728792	0.676944647581329	0.389001784362342	0.136439969906968	0.0644849951193818	0.812453179836216	0.58048277895694	0.0183941615162083	0.0957055859858164	0.724403712043774	-0.38403600972721	0.141955776618144	-0.572357481101382	0.0205067928848146	-0.233331475287375	0.384457425662057	-0.0586211898885309	0.829261962678748	0.134407888783539	0.619695391147451	0.211126364804214	0.432505974494199	0.0212591505697317	0.937711365245761
GH1	brown	0.444727918486058	0.0843447626552205	0.444727918486058	0.0843447626552205	0.421569909602958	0.103874932075329	0.389024917718932	0.136414623122565	0.593892163680469	0.0152809780926004	0.266654807366995	0.318120516297463	0.204235570665463	0.448016717246352	0.0107313384836947	0.968536339547632	-0.362593162421722	0.167513805624465	0.0675675319086254	0.803647212444135	0.0507960031631156	0.851800530405684	-0.271400038072892	0.30925418207742	0.269270121806712	0.313215760263808	0.0343975830163811	0.899363342853918	0.227837291272557	0.396066294883261	0.163561710138941	0.544996427409323
JUND	brown	0.386763066107938	0.138908173356775	0.386763066107938	0.138908173356775	0.269395259883217	0.312982190994131	0.250842115032082	0.348717042619033	0.485077164834471	0.0568448328661088	-0.105100006080319	0.698479434789202	-0.113286741734185	0.676138701542928	0.130546178184452	0.629878835587481	-0.140827363040193	0.602910266156233	0.168708872386353	0.532235383816133	0.335503830746303	0.203954033282871	-0.320553863936563	0.226098010247819	0.257533044363896	0.335574141287909	-0.0581907315054001	0.830498713969431	0.242059518465964	0.36640153132218	-0.165905158307313	0.53916976730981
WBSCR22	brown	0.599907301718124	0.0140258133646694	0.599907301718124	0.0140258133646694	0.853302074527429	2.63603990225546e-05	0.558840723492099	0.0244311774161985	-0.0803991326371364	0.767238919808736	0.164530428366123	0.542584480341164	-0.351705081772182	0.181595250031272	0.802063302834956	0.000185756698848412	0.258573205497224	0.333556766121648	0.0284619898480859	0.916666947705674	-0.256590452617773	0.337408291632183	-0.427011302460207	0.0990244334445832	0.13889182747563	0.607952002346593	-0.0350768820992646	0.897385598781802	0.41544294540548	0.109534316294178	-0.0776117941247282	0.77511169201722
RBM23	brown	0.595774884060328	0.0148790580233939	0.595774884060328	0.0148790580233939	0.684032141343887	0.00347474551809491	0.197988051228444	0.462317984091002	0.310015770729446	0.242587179579332	0.327395161654684	0.215783419664626	0.274892708436929	0.302821912847813	0.10892885971419	0.688000729412824	-0.449444044501291	0.0807159759237148	-0.307106408911326	0.247268195559948	-0.166513520639151	0.537661706409749	-0.213840929193861	0.426472500238384	-0.0660904890321755	0.80786402502964	-0.334363969254763	0.205591057035432	-0.131808262486807	0.626543691898086	0.203545313459669	0.449585725003025
CAP1	brown	-0.579821722167719	0.0185594487492366	-0.579821722167719	0.0185594487492366	-0.580747415913093	0.0183283139889942	-0.516274950558235	0.0406246449955008	0.235277112400009	0.380391236657566	-0.455460656288437	0.0762515481640665	-0.203777182137347	0.449058361310141	-0.310174517794566	0.242333366900673	-0.0468699203081737	0.863150384463572	0.484993430481939	0.0568939512960448	0.786397283286655	0.000302730411714472	-0.152942397940885	0.571741511380703	0.127126087766714	0.638950257251065	0.00908852235294944	0.973351245760781	-0.0127180815002899	0.962714798308233	-0.0832817358361436	0.759119466639206
RP11-393H10.2	brown	0.484989467411404	0.0568962768024213	0.484989467411404	0.0568962768024213	0.638813661726154	0.00772791504002243	0.735190165597595	0.00117448197051435	-0.190506982667792	0.479735544694081	0.240867184264796	0.368839993839939	0.0804363607338737	0.767133912397351	0.268834672108805	0.314029317588374	-0.2027270118024	0.451449365392823	-0.364897248064616	0.164630169087035	-0.47054187086138	0.0658497570704421	0.0361793513281084	0.894177026503498	0.130394712416239	0.630279546553354	0.428664382273408	0.0975831871285835	0.393683869838857	0.131375422449583	0.260558337194955	0.329725975035332
HIF1A	brown	-0.0681493678598661	0.801987513983715	-0.0681493678598661	0.801987513983715	0.261581714550667	0.327761049781126	0.180400329455831	0.503759816108798	0.305431865348923	0.249987726103143	-0.18073644552537	0.502951897111447	-0.099820090618956	0.713013154217708	0.156143856014385	0.563620480017825	-0.155812625732615	0.564458405128871	-0.106570250664213	0.694449551598405	-0.133913047145371	0.620996737996475	0.342039838671362	0.194730049734197	-0.116728168754426	0.666821274877783	0.108366191141391	0.689537346902351	0.199954860362463	0.457791530266274	-0.327205677256901	0.216064979799289
PQBP1	brown	0.426201372810168	0.0997360484736069	0.426201372810168	0.0997360484736069	0.763974542087937	0.000570757458665643	0.702907433789571	0.00238861152939653	-0.165502068532124	0.540170016396	0.110633012949139	0.683353775536954	-0.23264228711985	0.385903400144363	0.523742670428837	0.0373212193561364	-0.0351521845541425	0.897166394245952	-0.214891871083786	0.424148411550898	-0.398758063233824	0.126034439284515	-0.0635739936360918	0.815059749077445	0.15965812140337	0.554763301927889	0.445520848711678	0.0837266098910456	0.523174513443914	0.0375651755128082	0.0652096703096883	0.810381045797382
KRTAP2-3	brown	0.617075771298883	0.0108821054313683	0.617075771298883	0.0108821054313683	0.879238462419613	7.25642006937098e-06	0.655515211256938	0.00583768647678457	0.0707368080756342	0.794616486799606	0.596970857853277	0.0146280617100032	0.0516012140325654	0.849476052575092	0.387517035178229	0.138073535018319	-0.119537274672111	0.659249433429488	-0.377120404496769	0.149887708228714	-0.476003175087184	0.0623520626141725	-0.195704353185779	0.467601411344497	-0.111160063515457	0.681918738552224	0.0135158636789997	0.960377623511271	0.0878425800312816	0.746321242497283	-0.0385637429768926	0.887242929608522
FAM92B	brown	0.656900119356132	0.00569928299728534	0.656900119356132	0.00569928299728534	0.969496508820332	6.07847052188582e-10	0.696064861190585	0.0027448479474622	0.0740462391785885	0.785212436540543	0.455432161837917	0.0762722608649525	-0.0400922986963879	0.882801705305639	0.491143788901692	0.0533687247779388	-0.11161433790621	0.680682673514937	-0.352276373874548	0.180837644339182	-0.348535496215958	0.185836476823224	-0.308110369586508	0.245646575676255	-0.176403666803332	0.513412932231922	-0.0838016763275391	0.757657427531481	0.0948870953114749	0.726676175352099	-0.102150861001487	0.706585632025039
HSA251708	brown	0.578584324993382	0.0188719343324672	0.578584324993382	0.0188719343324672	0.868172506015734	1.30010243304287e-05	0.526532494214108	0.0361406279036426	0.0821569332396624	0.76228495133713	0.239381380272428	0.371891142487989	-0.315124845646661	0.234501745506614	0.664141149803093	0.0050176701006084	0.0963383801312904	0.722648294015417	0.0630961275909234	0.816427754721775	0.03251962193601	0.904833785537077	-0.602244189384326	0.0135605318689422	-0.0240162891348519	0.929650593654217	-0.250182694043361	0.350027831743108	0.24379656245942	0.362865103366627	-0.231151089212882	0.389042130392137
ZSWIM1	brown	0.724327130301079	0.00150729460044679	0.724327130301079	0.00150729460044679	0.904802200273237	1.47255121134983e-06	0.31330083281803	0.237368652969449	0.0193576682431854	0.943273890100506	0.525308501060016	0.0366550672114012	-0.0881401705393535	0.745488288875698	0.413885298106469	0.111006886782949	-0.177852600055698	0.509903481420008	-0.243838878814497	0.362779189544188	-0.223121361586176	0.406178697588224	-0.254827495475061	0.340854072039918	-0.160412244079382	0.552870562528103	-0.368819466676978	0.159798071889011	-0.0202687330771551	0.940608373746946	0.0250292052516664	0.9266908019633
CYP4A11	brown	0.333091097141652	0.207429093608446	0.333091097141652	0.207429093608446	0.585847012168455	0.0170947551847615	0.45110545310907	0.0794648275300683	-0.0406105518397811	0.881296655064385	-0.379781362296372	0.146801003654489	-0.386566135447705	0.139126740804048	0.820803866310779	9.76472291098117e-05	0.290829788928413	0.274484931026364	0.321758305241301	0.224259841311263	0.00913785210961057	0.973206652540625	-0.320774680725547	0.225760296472312	0.233905850592602	0.383254590235444	0.219031515864618	0.415058158463182	0.733836376504736	0.00121233828313641	-0.0363251339056833	0.893752862138984
ELA1	brown	0.599999796318603	0.014007163377135	0.599999796318603	0.014007163377135	0.848521763054931	3.25567680834603e-05	0.722937573023249	0.0015549082711793	0.0228280279528924	0.933123851863193	0.217880382988506	0.417575606110993	-0.126692377332543	0.640104096234653	0.451486647972843	0.079179747316791	-0.17528657307639	0.516126236712267	-0.160392084640623	0.552921123202235	-0.196207414374743	0.466435014376248	-0.356233230943271	0.175647530953102	0.193943576936194	0.471695221636467	0.123451553044547	0.648750285244574	0.361218636576727	0.16925000465107	0.0476920297609131	0.860771610450417
FAH	brown	0.444108045361745	0.0848302799883003	0.444108045361745	0.0848302799883003	0.711934201167625	0.00197688307978223	0.780345549761851	0.000361775917776013	-0.0598554037551018	0.825718031325773	0.355204747841922	0.176986969263942	0.0155933678120099	0.954292851916403	0.393833981983225	0.131215219936747	0.0319733569398186	0.906425802547174	-0.460678066334428	0.0725271674891235	-0.569312798168809	0.0213449732304215	-0.0939257676779025	0.729347941324229	-0.106027427413106	0.69593652237186	0.352299287733006	0.180807301181035	0.17213153507915	0.52382496738582	-0.192848367983125	0.474250404108663
GPR68	brown	0.338606749832939	0.199540498569609	0.338606749832939	0.199540498569609	0.360041917122875	0.170745832672539	0.195737996465161	0.467523361322881	0.199641178446358	0.458511959654687	0.144172503313894	0.594236457871362	0.217710670503066	0.417947429910378	0.233287190537392	0.384550250188044	-0.156154372234303	0.563593885482681	0.33331974664104	0.207098145106544	0.0808787719065522	0.765886316753214	-0.303905638452261	0.252482473266632	0.185587319093815	0.491360043918299	-0.00850956452125402	0.975048318594314	0.416828250174289	0.108236233837942	0.375826103233223	0.15140485715017
LOC388152	brown	0.619900272955704	0.0104229943371449	0.619900272955704	0.0104229943371449	0.766889768451466	0.000527635020673201	0.315734137606793	0.233548959451043	0.0398270042102246	0.883572288332095	-0.0125059985929217	0.963336162924516	-0.165273630654673	0.540737240419147	0.572902793004903	0.0203593975793627	-0.0656874522794385	0.809015522007786	-0.0054888030500017	0.983904411673628	-0.139327032048579	0.606816915270046	-0.233630953410431	0.383830014089715	0.111873669806122	0.679977381501116	-0.0976683775909082	0.71896301495888	0.348995252233814	0.185217283636307	0.106696599196251	0.694103591134025
LOC440067	brown	0.759345654359429	0.000645159914103032	0.759345654359429	0.000645159914103032	0.932502449027765	1.43001973506452e-07	0.569714702132562	0.0212328425864216	0.0671991051684742	0.804698564174352	0.267981963483286	0.31562601652617	-0.199445819250439	0.458960923795608	0.537770020102289	0.0316688359883671	-0.0949286980004147	0.726560617633368	-0.209691303801463	0.435713216117246	-0.168934423216233	0.531679281609792	-0.403378740732613	0.121303084814532	0.0443942575055062	0.870320298489716	-0.159926996104438	0.554088142473977	0.173346986820124	0.520852917213141	-0.182293140261971	0.499218033395892
LOC441883	brown	0.615188572065566	0.0111976284563797	0.615188572065566	0.0111976284563797	0.655502495642274	0.00583896954625161	0.570735021090602	0.0209502170239104	0.613728033708997	0.0114467212927274	0.278999959137724	0.29535974549282	0.354395902747345	0.178045095286328	0.2704846988764	0.310953065987433	-0.196450837830545	0.46587112849048	-0.164442882268634	0.542802261149996	-0.315653511572272	0.233674899091437	-0.199626186127074	0.458546406458077	0.0271679554769042	0.920444269943071	0.115632880137226	0.669781820573474	0.211573665096842	0.431508783783499	-0.0560581857158498	0.836631188171296
MGC13057	brown	0.529601422462625	0.0348747644557721	0.529601422462625	0.0348747644557721	0.802386600565142	0.000183812493642593	0.736364952584877	0.00114241896864798	0.0378059534836298	0.889445864369648	0.315684177505678	0.233626993193775	-0.0566072073159713	0.835051532156609	0.285847508011658	0.283164607472577	-0.191621124012077	0.477121632431795	-0.584694643964876	0.0173676886590021	-0.393308677442423	0.131776423163153	-0.13542891200896	0.617013623913345	-0.155303311064581	0.565747874371913	0.0944971248415622	0.727759645192576	-0.0106730205021832	0.968707246364604	-0.297509798821801	0.263103918065063
MYH14	brown	0.43551754313519	0.091766725721481	0.43551754313519	0.091766725721481	0.596386111728446	0.0147503645184648	0.4449075113066	0.0842044695566313	0.171354604870148	0.525728770888866	0.0923917425741242	0.733617415421492	-0.109627925851052	0.686093210759179	0.680359266962277	0.00372623589177454	0.252881416436603	0.344680906194409	0.442532297446761	0.0860735117120241	0.0447027841705159	0.869426228344619	-0.51931970609625	0.0392522614321691	0.0740360250862123	0.785241418704602	0.0473275124437964	0.86182620417774	0.581479652694033	0.0181470698613085	0.0712073699813085	0.793277693338728
MYO3A	brown	0.617810393982318	0.0107611929638264	0.617810393982318	0.0107611929638264	0.879233353081856	7.25846714896932e-06	0.343066763147551	0.193305930075069	0.0706523026632317	0.794856969784995	0.639165771465365	0.00768360435215867	-0.194536719603612	0.470314207124837	0.355682742700657	0.176363618385077	-0.147813804609626	0.584852848024259	-0.264119672041085	0.322917272763493	-0.232241717374711	0.386745182186878	-0.278040635044222	0.297092795769224	-0.160070791984546	0.553727209621669	-0.291367577451406	0.273557806163794	-0.0661632254078741	0.807656252728427	-0.126038304232005	0.641845647996099
RP4-691N24.1	brown	0.588188536715008	0.0165504521802944	0.588188536715008	0.0165504521802944	0.904115813842869	1.54560067933929e-06	0.518747496158887	0.0395074749875438	0.340449147316409	0.196949445523827	0.5572591745841	0.0249255656993221	0.0469098590960597	0.863034795931639	0.266558620061609	0.318301752697712	-0.292774590342981	0.271141178318187	-0.480835857409028	0.0593723753425112	-0.394975307597949	0.130001570217705	-0.123195298333531	0.649435761676406	-0.240054361166236	0.370507436139306	-0.193628567028348	0.472429465628215	-0.122345595084111	0.651710586099118	-0.167148589247304	0.536089453972718
SDC4	brown	0.787562816779936	0.000292330447114026	0.787562816779936	0.000292330447114026	0.833541056730935	6.04094015444227e-05	0.521436436513041	0.0383189462812291	0.127299966599871	0.638487889415548	0.776878094661285	0.000399687792931874	0.281127165540368	0.29153837637973	0.190264868714087	0.480304489561129	-0.289101365555353	0.27747754431312	-0.382125645511322	0.144117634742785	-0.310433885194964	0.241919034353879	-0.346781017219402	0.188211859100876	-0.137828269986116	0.610729469826319	-0.246669879509442	0.357057203923308	-0.12264959093403	0.650896396740333	0.116975974171145	0.666152098177381
STX1A	brown	0.6269283552938	0.00934666477851382	0.6269283552938	0.00934666477851382	0.756896810409619	0.000687634994113475	0.816518005930006	0.00011382749584894	0.228506342807179	0.394642676916749	0.528417786157982	0.0353589462547831	0.150565566835003	0.577802480204245	0.310555289654181	0.241725246085395	-0.112300311890398	0.678817605521409	-0.1935223187501	0.472677241487228	-0.159472883912222	0.555228651375666	-0.461608426711814	0.0718771818826078	-0.0951273165184952	0.726009001067042	-0.0322156793987067	0.905719544262138	0.110689520281898	0.683199870374547	-0.090316311351702	0.739405368830429
TMEM99	brown	0.638283523714692	0.00779501162222798	0.638283523714692	0.00779501162222798	0.742867484495241	0.000977615403640658	0.681817393723785	0.00362469922213307	0.267672850082565	0.316205998943344	0.747789554902026	0.000866266934319808	0.242810660365462	0.364869954912636	0.0700051061590918	0.796699315034624	-0.281311037624956	0.291209456012134	-0.486927277237584	0.0557675252458057	-0.261278839114608	0.328341878294568	-0.328586362048176	0.214018755533758	-0.256842074656376	0.336918112022178	-0.231108874908799	0.389131184921495	-0.276303783563491	0.300245794158475	-0.237906619675063	0.374933304718854
TRIM47	brown	0.609655711597682	0.0121643125240925	0.609655711597682	0.0121643125240925	0.822726646692743	9.10381235525554e-05	0.60856250637953	0.012362833020931	0.117931500499925	0.663573996413554	0.440210531733058	0.0879290511616926	0.0883714442545672	0.744841137860644	0.2736024559573	0.305188834389487	-0.303749890313694	0.252737919665007	-0.332594458017868	0.208149104404888	-0.392001932675551	0.133179623845107	-0.172127643698069	0.523834495063983	0.113486308330587	0.675597168515495	0.185623014915389	0.491275219026365	0.208325717442484	0.438776458259293	0.139158390821032	0.607256660291063
HN1	brown	0.151132759072312	0.576353691376015	0.151132759072312	0.576353691376015	0.584560166057624	0.017399758466699	0.505130300469473	0.0459570762884967	-0.00814460080486113	0.976118172178695	-0.399423767433709	0.125345049230586	-0.373607673438599	0.154029327399859	0.689999158648442	0.00309544860320121	0.148786536820722	0.582356526924276	0.0891873721951935	0.742559285242187	0.00718446155810515	0.978932899427375	-0.157393678328691	0.560463565519127	0.0095053413682608	0.972129509040016	0.26285329666268	0.32532898600413	0.570945131012032	0.0208923796208722	-0.179262268706966	0.506499870960697
LAMC3	brown	0.729335142229272	0.0013454400667896	0.729335142229272	0.0013454400667896	0.900398029204673	1.99679216858622e-06	0.595928741999205	0.0148465811285618	0.248342587986139	0.353700220517943	0.686346943552782	0.00332339848379226	0.216015713376806	0.421670404815351	0.339367229244749	0.198468334948118	-0.184575550791365	0.493767235939115	-0.337862628629914	0.200593228044675	-0.330408336866837	0.211337576769037	-0.368276711284509	0.160460992667664	-0.193161866030425	0.4735183069415	-0.21974125615366	0.413509985222652	-0.0527215881748388	0.846243700024557	0.00758805082372267	0.977749714085345
MATK	brown	0.548422390898127	0.0278307076133813	0.548422390898127	0.0278307076133813	0.733345346884793	0.00122631285896691	0.573669653349853	0.0201535058870947	-0.0931806755008489	0.731420747400679	0.468339240399848	0.0673002509975391	-0.11840469972571	0.662298565969558	0.389937427273249	0.135417374760656	-0.0491369211166657	0.856593545970542	-0.180033069466937	0.504643290383274	-0.216063048197612	0.42156620008512	-0.370048859377372	0.158303296977328	0.098426147124121	0.71686590458048	0.0186931945351659	0.945218308441311	0.20819379504131	0.43907296331795	0.145045898461592	0.591980157783666
SEC31L1	brown	0.486670781113432	0.0559159733482699	0.486670781113432	0.0559159733482699	0.587438830299092	0.016723237191052	0.368448795193947	0.160250610221786	0.231595698132024	0.388104860639469	0.160891932396208	0.551668079633495	-0.00310959422506493	0.990880926885422	0.459941289820921	0.0730449280459586	-0.0253664853114898	0.925705450857008	0.333760932760931	0.206460531789968	0.266752822225133	0.317935898181074	-0.633678108813258	0.00839754872750646	0.0990305037619219	0.715194718314893	-0.191144961857724	0.478237919186722	0.368478480096095	0.160214337450566	0.0246911005845204	0.92767866238051
SGTA	brown	0.628238108010732	0.00915617017968328	0.628238108010732	0.00915617017968328	0.921320009963817	4.05735209735983e-07	0.509538300617537	0.0437889606667117	0.208124209278713	0.439229403471625	0.228764188171387	0.394094764382952	-0.126346367342907	0.641025172609625	0.649007694440061	0.00652437977175911	-0.00220206620661153	0.993542245423168	-0.051774867891386	0.848974901363266	-0.137834614487566	0.610712886427545	-0.422703790960413	0.10285064491249	-0.0636623645692732	0.81480682092815	-0.154556872025442	0.567639954976805	0.259678188722306	0.331421299955415	-0.0828956539370263	0.76020559933432
KLHDC4	brown	0.675325509286129	0.00409448472341228	0.675325509286129	0.00409448472341228	0.82985496226791	6.96923455106877e-05	0.745310534440663	0.000920969783448217	0.0651661976763391	0.810505318175568	0.675384791723352	0.00408998408782609	0.233879194379357	0.383310367348391	0.32693268001503	0.216471046648779	-0.0995208537530295	0.713839676946038	-0.401859297008451	0.122845095012775	-0.486699846839048	0.0558991368026449	-0.230214613728869	0.391020288834922	-0.229954397075291	0.391570917103428	-0.0682392573412651	0.801731173052286	-0.0190861739283195	0.944068315529022	-0.0310279194199906	0.909181941162327
ZFYVE1	brown	0.539584903489753	0.0309880340182723	0.539584903489753	0.0309880340182723	0.832594943426311	6.26872316640643e-05	0.406936757379698	0.117744905192814	-0.0496078250929883	0.855232640270841	0.172300545036939	0.523411238671429	-0.245021237637001	0.360383251716921	0.809599931079577	0.000144624401428867	0.260527504304709	0.329785280302294	0.0689589103905086	0.799679599047568	-0.206064950121786	0.443871797183662	-0.444545832517102	0.0844871745571948	-0.0170473555345499	0.950035676873111	-0.119157927427918	0.660270159609199	0.350725108948739	0.182899680258388	-0.00915689875240475	0.973150824065334
ARD1A	brown	0.746429591501558	0.000895936307244484	0.746429591501558	0.000895936307244484	0.879942718141613	6.97886849911539e-06	0.809960783403875	0.000142862937490458	0.106003149906177	0.696003050728284	0.512427529515284	0.0424100216554927	0.10607952848338	0.69579375531437	0.524742011497539	0.0368950239096799	0.036267544374815	0.893920419592641	-0.251157974697946	0.34809016286874	-0.382880424229263	0.143260832390841	-0.410752207320653	0.114010737860307	-0.0509545454723022	0.851342760417399	-0.0252696050230209	0.925988472700712	0.171326955558713	0.525796581096982	-0.042227022364877	0.876604757372601
LOC374569	brown	0.474415068226308	0.063354773326264	0.474415068226308	0.063354773326264	0.779589345826784	0.000369779656327564	0.546622847840488	0.0284527560299665	-0.0358674994637219	0.895084470921007	-0.175315367910616	0.516056214242039	-0.315942075237302	0.233224353475224	0.798913763398059	0.00020560634247119	0.166713937502593	0.537165308232035	0.0861611426331141	0.751032497223689	-0.1233987447852	0.648891524727073	-0.331841112092488	0.209244346948969	0.15208994196994	0.573912201839113	0.108061484963662	0.690369958400145	0.565900592033169	0.0223154855587895	-0.0609577179100335	0.822555500299879
PIK3CD	brown	-0.563442973905184	0.0230352945675523	-0.563442973905184	0.0230352945675523	-0.489832854875891	0.0541061765067518	-0.459092878763958	0.0736444553267697	0.28284767143677	0.288469309519106	-0.331751579871992	0.209374758098433	-0.18704853681454	0.487893433454455	-0.137504866373472	0.611575024201782	0.160825179893315	0.551835346450936	0.491940486762471	0.0529242036682836	0.33582226047303	0.203498226361815	0.0779382576704422	0.774188525561186	-0.0478632884465083	0.860276213897736	0.0330825558041323	0.903193544769553	0.0930194548552446	0.731869484288503	0.176186105717091	0.513940847732634
TBC1D2B	brown	0.713836222955657	0.00189796278456198	0.713836222955657	0.00189796278456198	0.893839383357279	3.06480684777511e-06	0.740471742400679	0.0010359027316361	0.151119337357798	0.576387957099373	0.552536275370433	0.0264477177739221	0.0837701143713437	0.757746155818206	0.428725795074402	0.0975299322573846	-0.0934272203821871	0.730734679342167	-0.310542443725126	0.241745746429406	-0.414503524345328	0.110420777391764	-0.355404599357048	0.176726166870896	0.00511596309323792	0.984997624029156	-0.0508115993448212	0.851755496520647	0.118588085797005	0.661804512668202	0.015109443350066	0.955710011436309
TNFAIP2	brown	-0.676870191896746	0.00397850530966604	-0.676870191896746	0.00397850530966604	-0.474215355867818	0.0634817005777034	-0.256841533955071	0.336919164914911	-0.142647015147656	0.598185701369437	-0.441753972882248	0.0866923871393068	-0.095592002029411	0.724718938955902	-0.0479027020030711	0.860162210003033	0.23588225910618	0.379131342999441	0.338218833455699	0.200088846958051	0.192613757539267	0.474798639841449	0.220434950638431	0.411999752108892	-0.259073062819999	0.332589778658327	0.423463649082353	0.102168231530273	0.193345335704952	0.47309011509152	-0.0744242469883556	0.784140037643817
CD97	brown	0.228006485012877	0.395706022018864	0.228006485012877	0.395706022018864	0.483742454568139	0.0576315057668587	0.479539596936174	0.0601611057217693	-0.327023480263512	0.216335932707808	0.142191059556075	0.599368147227252	-0.186083772261232	0.490180936866242	0.562575322689334	0.0232936422783645	0.230111118915669	0.391239237738072	0.221544580861572	0.409590042897004	-0.165305063701468	0.540659174720865	-0.240144886576261	0.370321525053695	0.0864461344437676	0.750233387311655	0.243032032200977	0.364419256918664	0.568151974662129	0.0216714087846793	0.273210104386414	0.30591074350804
HNRPA2B1	brown	-0.601426622138396	0.0137219168405965	-0.601426622138396	0.0137219168405965	-0.619754907412744	0.0104462438156101	-0.409141145692887	0.115577243326383	-0.156126525300355	0.563664308942268	-0.490677963009452	0.0536299121324813	-0.303167397198857	0.25369469760751	-0.293563801792102	0.269791365160907	0.0528054907706688	0.846001727406829	0.202939252888975	0.450965624764813	0.395914055425489	0.129009147859674	0.204148946918834	0.448213467943977	0.138332031027115	0.609413280710889	0.339188828955319	0.19871951658698	0.106484635231024	0.694684011120167	0.034124817012787	0.900157643794417
KIAA1183	brown	0.657439363031198	0.00564610670939049	0.657439363031198	0.00564610670939049	0.838518191362387	4.95325793587176e-05	0.479225925518684	0.0603531162162327	-0.0273426357071672	0.919934278712346	0.367503524405311	0.161408543872375	-0.144579948317774	0.593183443340505	0.430644088900826	0.0958768181488669	-0.152952749096568	0.5717151745617	-0.256596241103349	0.337397010634037	-0.401477646734188	0.123234538230681	-0.0364702369346452	0.89333070176805	0.0626210216272948	0.817788351720338	0.126588628678746	0.640380222861631	0.327958170009882	0.214948214304068	0.10143352629407	0.70856185623781
ANXA2P1	brown	0.361180884164357	0.169297859030641	0.361180884164357	0.169297859030641	0.658822903082822	0.00551148269440911	0.119227514738114	0.660082875876798	-0.0998897534998255	0.712820781142401	-0.0153295306765081	0.955065476075422	-0.439527459894381	0.0884803632149626	0.781129854810971	0.000353626457009324	0.313616643895522	0.236870708165404	0.250799537161076	0.348801594663959	0.12135282727668	0.654372073244941	-0.511334379788608	0.042927862162787	-0.0821419019057724	0.76232727743235	-0.325366206200543	0.218810503189183	0.277650279370305	0.297799710044257	-0.0561031679218564	0.836501742371287
KIAA1862	brown	0.546760605937184	0.028404765342069	0.546760605937184	0.028404765342069	0.707310142905033	0.00217990631567625	0.791298556869722	0.00026096750780568	-0.100017759038092	0.712467337936463	-0.109775568595063	0.685690569546952	-0.11401881735402	0.674152911303487	0.692267738234543	0.002960328685178	0.121919069765001	0.65285356690729	0.0487907066678198	0.857594342588452	-0.23457192484476	0.38186228909138	-0.312991101915136	0.237857648237337	0.303070980877869	0.253853282498603	0.36284561728899	0.167196219167785	0.699138922429842	0.00257984514976946	0.0635006749189233	0.815269608985851
LOC388381	brown	0.599771570584652	0.0140532164199048	0.599771570584652	0.0140532164199048	0.902877432256384	1.68515919245925e-06	0.353784744414168	0.17884737480612	0.069209524137703	0.79896544134935	0.180156780981162	0.504345611108203	-0.251917227454477	0.346585895463459	0.552067825793337	0.0266024876651861	-0.108517735837378	0.689123374318223	-0.197825180198366	0.462693809900151	-0.170142681474416	0.52870474698611	-0.250090460492636	0.350211393453356	-0.0785132830377602	0.772563171687521	-0.213213484741718	0.427863188977405	0.137101812634917	0.612629471523262	-0.136199400785437	0.614992894625521
RNF40	brown	0.524334288933272	0.0370684618453221	0.524334288933272	0.0370684618453221	0.525680732113313	0.0364980385118607	0.583106527558141	0.0177493615537907	0.0207335102718808	0.939248793908906	-0.216389975786755	0.420846855223839	-0.136228282242918	0.614917198721849	0.381883784930985	0.144392923575603	-0.173652678544052	0.520106649058785	-0.000154719031933665	0.999546268329441	-0.19193514020399	0.476386164976927	0.0238038174216175	0.930271557574269	0.562300797176079	0.0233758461490132	0.531040518985209	0.0342928631679778	0.756239178100443	0.000699424540471805	0.199431406503681	0.458994055068483
RNU53	brown	0.709595139919036	0.00207756900357224	0.709595139919036	0.00207756900357224	0.828790190228806	7.25852016207895e-05	0.393449382869898	0.131625940535634	0.302252458985417	0.255202048533823	0.640943874965768	0.00746291180592651	-0.0316951276620007	0.90723679369679	0.239860406689225	0.370905931620231	-0.218813041357319	0.415535333517589	-0.319634982825789	0.227506768025258	-0.216278571301374	0.421091908682883	-0.259553573981036	0.331661734091461	-0.180045687255072	0.504612925222613	-0.314949036681	0.23477712209309	-0.147903934331818	0.584621362658376	-0.213953866376531	0.426222431381
TMLHE	brown	0.645671213569865	0.00690057191365018	0.645671213569865	0.00690057191365018	0.853861299896441	2.57050215991681e-05	0.445940264900678	0.0834009603895892	0.047815786654839	0.860413616487157	0.239993115361993	0.370633245186784	-0.169007598240694	0.531498922641966	0.443192540207581	0.085551015134283	-0.252974867899514	0.344496586082713	-0.035283673104283	0.896783649389307	-0.0953684367286424	0.725339515586144	-0.280693710705942	0.292314640864142	0.196533862031992	0.465678881418199	0.0266183562611139	0.922049052271393	0.404122525173833	0.120553173376689	0.100129070653534	0.712160033829102
ALX4	brown	0.706729306555149	0.00220656090610901	0.706729306555149	0.00220656090610901	0.841967813815865	4.29976699031163e-05	0.301058042991006	0.257178135556932	0.121705131922054	0.653427139502631	0.738177181312292	0.00109436399266136	0.0671273851605175	0.80490326271874	0.168029248201871	0.533912596910038	-0.339052370154449	0.198911785186661	-0.382182641646679	0.144052813030883	-0.322108161073841	0.223727688476364	-0.199197570280981	0.459531751874655	-0.135743564301737	0.616188086010565	-0.2919284068875	0.27259298685755	-0.157617229002226	0.559899704314355	0.0364626817355742	0.893352682078685
C11orf40	brown	0.649736677867817	0.00644440288955046	0.649736677867817	0.00644440288955046	0.663200141513632	0.00510236240518321	0.313073837412686	0.237726965772704	0.209901781588873	0.43524205523417	0.759663145554997	0.000639814606901888	-0.0144831774626509	0.957544197975387	0.0688088385020813	0.800107320426143	-0.218571310272463	0.41606363891561	-0.312160906252287	0.239171452721794	-0.198597181950576	0.460913753498955	-0.214242093550384	0.425584574656111	-0.185548185810914	0.491453045362612	-0.333864356079471	0.206311245082913	-0.246502287451864	0.357394525622404	-0.218966546495468	0.415200029461015
C12orf25	brown	-0.345195772447766	0.190375138174367	-0.345195772447766	0.190375138174367	-0.426188575280454	0.0997473215128676	0.0752524445800485	0.781791736159583	-0.274148491468589	0.30418582558868	-0.352394193888151	0.180681659586208	0.017059560197579	0.949999947676735	0.098647414201573	0.716253909614346	0.487835527193983	0.0552442122867334	0.0187906588776728	0.944933084702213	-0.308143324479583	0.245593458704354	0.246686900605534	0.357022954596219	0.0770978589201586	0.776565558566143	0.607791176110758	0.012504425497955	0.23315464151689	0.384828156707497	-0.0989872473371921	0.715314292181118
C15orf39	brown	0.37196426144475	0.155993202348151	0.37196426144475	0.155993202348151	0.626590803196552	0.00939626329283467	0.430128757705368	0.0963189422272148	-0.0781857287607458	0.773488921114027	-0.285905545412979	0.283062560812243	-0.41581397616872	0.109185581416297	0.714887213719741	0.00185546442930485	0.156995831406212	0.561467657432819	0.187565980746797	0.486668660301764	-0.0595891304434915	0.826482346125171	-0.286407282096768	0.282181284043621	0.335465751273579	0.204008585139016	0.329295347009516	0.212972853184491	0.709292955736859	0.00209087463439777	-0.0303908226251367	0.911039754772388
C3orf25	brown	-0.100587944835535	0.710893633382357	-0.100587944835535	0.710893633382357	-0.433758153585957	0.0932357621877666	-0.216907354462085	0.419709766114935	-0.372233518020402	0.155670292204156	-0.307291281306844	0.246969086894288	0.0959418445007289	0.723748162264349	0.0209868268004216	0.938507850989773	0.229921823823454	0.391639872748885	0.436177726727468	0.0912197741416395	-0.0427371074096332	0.875124998450894	0.148370888004391	0.583422665107004	0.4054006055485	0.1192720957634	0.408170196775222	0.116528556935224	0.518470686950469	0.0396313829589584	0.612434074663173	0.0116710247406914
C7orf4	brown	0.723387886351355	0.0015393458844839	0.723387886351355	0.0015393458844839	0.988245159439088	8.06161233732582e-13	0.609205298840959	0.0122457997801008	0.129256915629017	0.633292732788103	0.499491227213782	0.0488463800538168	-0.0018973947349782	0.994435707652896	0.448298866435531	0.0815865896458937	-0.186882509737258	0.488286726887772	-0.362663136395813	0.167425738598832	-0.319743082664155	0.227340750131727	-0.316549343942254	0.232277988880025	-0.143639471263379	0.595615188445303	-0.175645939668571	0.51525265273869	0.0371557415078882	0.891336670744258	-0.0736349179004735	0.786379756410806
CHEK2	brown	0.519552017181963	0.0391490024735489	0.519552017181963	0.0391490024735489	0.789354174635462	0.000276923631825656	0.449470044449198	0.0806962876694492	0.0511381117547083	0.850812792596545	0.197162831274793	0.464223741273679	-0.194531327317226	0.470326753049384	0.515997084447012	0.0407516613905868	-0.0576683004741878	0.832000213048439	-0.0638382491918552	0.814303469203834	-0.269131443596846	0.313474721065122	-0.316922931938798	0.231696995034864	0.18851749205523	0.484420322178115	0.0299444634497269	0.912341623652441	0.340255660900224	0.197220521948355	0.0897901458149155	0.74087483598337
DSPG3	brown	0.69863050341068	0.00260656649876312	0.69863050341068	0.00260656649876312	0.812876757720126	0.000129272238542308	0.697447458209088	0.00266961183776275	0.278094560771959	0.296995217402564	0.617937961728163	0.0107403046653629	0.311643692094249	0.239992249011488	0.276068804669783	0.300673878655	-0.215831057728894	0.422077041204493	-0.269550698178195	0.31269220843911	-0.271255800460368	0.309521527150702	-0.377519598818656	0.149421866512023	-0.158480354091205	0.557724942560093	-0.0937908125915076	0.729723249248383	0.0596941461959276	0.826180889898833	0.0382889441668604	0.888041695902265
LHX2	brown	0.416710833115725	0.108345836984829	0.416710833115725	0.108345836984829	0.787442107298915	0.000293393610945046	0.784613466635507	0.000319238557867156	-0.0712474102190621	0.793163799972257	-0.070056122537678	0.796554052327486	-0.25608630061034	0.338391643251835	0.585241962687183	0.017237639610469	-0.03734067914099	0.890798818684703	-0.155907265188356	0.56421893798095	-0.263775273902763	0.323572124777976	-0.0984900823471347	0.716689051747873	0.0766112849949646	0.777942664137657	0.326962796915784	0.216426225674531	0.536772717910411	0.0320477533823375	-0.0521275835628814	0.847957159085608
LOC341457	brown	-0.113007682093127	0.676896192100161	-0.113007682093127	0.676896192100161	-0.326831307085727	0.216621956790199	-0.386614680480023	0.139072840316064	0.245943830370592	0.358519847948421	-0.0898695637542542	0.740652984820719	-0.0145002566091605	0.957494174455745	-0.231640891401703	0.388009658211854	0.0243443452778279	0.928691900731602	0.239533903932497	0.37157729173864	0.0774392220071421	0.775599801846301	0.0125726191460953	0.96314097458882	0.155677506716884	0.564800373372803	-0.153655057055228	0.569929465100518	-0.154635706530324	0.567439997539665	-0.123754885383774	0.64793921855865
LOC390842	brown	0.185585472853088	0.491364431377227	0.185585472853088	0.491364431377227	0.473486959261722	0.0639462126949583	0.370359246562359	0.157927399139584	0.281499242758346	0.290873013979733	0.135110683705353	0.61784898152227	0.0440109065641635	0.871431404693993	0.484025945510735	0.0574637499451604	0.122449002271999	0.651433590106361	0.344947015683599	0.190716068833952	0.0691509967309742	0.799132209747255	-0.456126217842428	0.0757689062971986	-0.0784019861673909	0.772877691996681	-0.00273866827213804	0.991968654829778	0.403124541840124	0.121560118354631	0.128731721027972	0.634685415048651
MGC10997	brown	0.662215201276915	0.00519222976985847	0.662215201276915	0.00519222976985847	0.864308894987279	1.57449720889397e-05	0.669220737605227	0.00457971445747537	-0.00440608756658242	0.987079133558743	0.506531729399652	0.0452592646835204	-0.221985880039737	0.408633776658773	0.514691479667528	0.0413524702915011	0.0873976358001234	0.74756712910388	-0.288830397953512	0.277948482509191	-0.394775699369201	0.130213267320777	-0.278519988861636	0.296226074461674	-0.0891246190738977	0.742734711762824	-0.0684913005186286	0.801012514008074	0.103933075284045	0.701683334882	-0.235987239445698	0.378913010042255
MYL3	brown	0.086217246063903	0.750875165827045	0.086217246063903	0.750875165827045	0.344772316302153	0.190955739335505	0.372742667787668	0.155060917666564	0.0822491822611761	0.762025205066368	-0.224892783747201	0.402364288642321	-0.264851523398827	0.321528252320766	0.459694048865357	0.073219273151202	0.178876205618863	0.507430954537095	0.138111521067269	0.609989274781404	-0.0567687426611205	0.834586871662833	-0.264700517167524	0.321814571183824	0.257267022544787	0.336091203722899	0.455461068413282	0.0762512486191475	0.50357266313358	0.0467420628278856	-0.192197672078115	0.475771704294507
PROL1	brown	0.354388187407519	0.178055208519923	0.354388187407519	0.178055208519923	0.652323655471616	0.00616686553527166	0.470005830113659	0.0662006310791506	0.326655575331474	0.216883721366933	0.670845904781111	0.00444626027542249	0.24132974889731	0.367892933180146	-0.0564338017612505	0.835550394533561	-0.452535922641465	0.0783988486634335	-0.380702449613623	0.145742674341984	-0.12770219574559	0.637418785133184	-0.172632820197835	0.522598278581113	-0.390177892841851	0.135155413019468	-0.161224347414472	0.550835451680017	-0.209121481309709	0.43699009078976	0.00797216801733738	0.97662365453405
REPIN1	brown	0.597547322146912	0.0145082677311102	0.597547322146912	0.0145082677311102	0.702456490483755	0.00241087059056528	0.548412336193306	0.0278341540976944	-0.0187649295094663	0.945008379596451	0.864116072405445	1.58937524875268e-05	0.192225198907769	0.475707299607421	0.112970725178103	0.676996531207165	-0.152920924556011	0.571796148522645	-0.544280820173164	0.0292781574024064	-0.466605333228993	0.0684583760372725	-0.171768213554278	0.524714865873201	-0.298625013343105	0.261232504774518	-0.207947103983481	0.439627693294827	-0.290253034540239	0.275481346009248	-0.0329334447693521	0.903627979513709
RIP	brown	0.441724695706458	0.086715728556155	0.441724695706458	0.086715728556155	0.745428505223283	0.000918304050910984	0.354025711862425	0.178530767660149	-0.0323017789663994	0.905468619624767	-0.176351463137348	0.513539582404492	-0.293313304856483	0.270219353781579	0.655553881870284	0.00583378580001956	-0.0154348685434525	0.954756998737699	0.0376185938373606	0.889990646464947	-0.0710539054289121	0.793714255336515	-0.233996065453906	0.383065851821897	0.153954815653664	0.569168010015902	0.0382800165993405	0.888067647639846	0.474134899331811	0.0635328873726329	0.0893507309418411	0.742102671139784
S100A14	brown	0.640935410144487	0.00746395037064372	0.640935410144487	0.00746395037064372	0.865439197214938	1.48961606919406e-05	0.668131918096159	0.00467090756102345	0.0617056666985315	0.820411095116194	0.0497595942908805	0.854794110787298	-0.276262899351048	0.300320251072463	0.726679633979935	0.00142939625725775	0.128811233743095	0.634474493656399	-0.0303459816967072	0.911170530070982	-0.148519981206315	0.583040148497868	-0.427778054443789	0.0983540748287355	0.0902501055253704	0.739590221102201	-0.000171940367003391	0.999495764754315	0.408698786200535	0.116009982745351	-0.185545856553173	0.491458581179562
SRP19	brown	0.705665685086318	0.00225605525502877	0.705665685086318	0.00225605525502877	0.909297112988158	1.06255722016454e-06	0.630394536509128	0.00884923055459698	0.148406946455586	0.583330143274142	0.482380816203328	0.0584422913513378	0.0294538699725131	0.913772749043974	0.462022189230008	0.0715894753788624	-0.077516430071401	0.775381413746693	-0.274586356539369	0.303382920398409	-0.192421980787993	0.47524701157169	-0.535907924317421	0.0323791049919084	-0.145224147408622	0.59152010498561	-0.291988847266903	0.27248913219277	-0.0331487617488962	0.903000662109019	-0.0997617864464928	0.71317417284294
TEPP	brown	0.769091345841984	0.000496878495126441	0.769091345841984	0.000496878495126441	0.820712509906949	9.79709301259522e-05	0.690225582516457	0.0030817430466988	0.200089964261247	0.457481412735054	0.461627117674783	0.0718641671804219	0.363038861165225	0.166953391207704	0.300332853595935	0.258382502071724	-0.205053393884062	0.446161324344364	-0.509735941005767	0.04369357743819	-0.519386834343451	0.03922240284686	-0.24863370924914	0.353117780987203	-0.0353314259832916	0.896644652686043	-0.00331817262901811	0.990269284193838	-0.0216830060642397	0.936471793696343	0.047883803327598	0.860216874186345
THA1P	brown	0.60530827909227	0.0129688642291202	0.60530827909227	0.0129688642291202	0.930649547371527	1.71988354337119e-07	0.513571213196234	0.0418732718354223	0.0582233397392899	0.83040501405998	0.158986823685139	0.556450525476245	-0.216178850715102	0.421311324437823	0.612455552571888	0.0116672736475709	-0.0789343988125517	0.771373416771307	-0.147233172704777	0.586345024694849	-0.168513065907461	0.532718362450924	-0.342562067115123	0.194004981987487	0.0128182463157848	0.96242134046163	-0.0773335016808925	0.77589886432654	0.27537686729463	0.30193654579284	-0.0411346013189267	0.879775158903585
ZRANB3	brown	0.23540897353778	0.380116512088707	0.23540897353778	0.380116512088707	0.565258640315341	0.0225018102229436	0.571100374837962	0.0208497246019275	-0.131184043131314	0.628192391392968	0.564721249069366	0.0226587060478244	-0.0945181697111654	0.727701163068528	0.166294877585653	0.538203480969909	-0.0186750320007057	0.945271460734328	-0.45835664325979	0.0741675995968632	-0.506551981585112	0.0452492389441217	0.0106435376492591	0.96879364937064	-0.31663684543144	0.232141826719435	0.0686999286950897	0.800417758703127	-0.0952880745333329	0.725562625603593	-0.0646516230528817	0.811976620640889
LOC345711	brown	0.684038802999604	0.00347430213927521	0.684038802999604	0.00347430213927521	0.906450191609858	1.30898575026105e-06	0.827962387472997	7.49028596451453e-05	0.072133871842166	0.790643291546082	0.306136500513901	0.248841117645557	0.0750049625481075	0.782493271548393	0.52349864934736	0.0374258506031147	-0.0552585482229795	0.838932966915646	-0.35374178101977	0.178903863322357	-0.382049554771694	0.144204203676501	-0.326580045280692	0.21699629063624	-0.0909307400309366	0.737690471057336	0.057104778625252	0.833620420242737	0.195456003522866	0.468177763285587	-0.0830653271801619	0.759728219597201
LOC388846	brown	0.81320730748367	0.000127801943055728	0.81320730748367	0.000127801943055728	0.958812475417413	4.83447348938729e-09	0.712903884118143	0.00193632195061391	0.0985598748757274	0.716496012279919	0.495555339029371	0.0509416767094682	0.0641537300404686	0.813400787669603	0.526732855932778	0.036056939142503	-0.0544598213601897	0.841233346863987	-0.27824864709707	0.296716503752546	-0.3605825055441	0.170057557517668	-0.394199462771913	0.130825734074976	-0.0687387379371287	0.800307132997359	-0.0689753060412609	0.799632872872388	0.161662234338189	0.549739478298763	-0.032490036811618	0.904919998815487
LOC389634	brown	0.816614966080235	0.000113438245803256	0.816614966080235	0.000113438245803256	0.703196483075607	0.00237443147908196	0.447834444117512	0.0819415825398619	-0.0345110912776511	0.899032830500111	0.433254340023955	0.0936594964766214	-0.0522721614125207	0.847540052374173	0.312099489657076	0.239268826082728	-0.174572298274829	0.517864589395988	-0.13144501715984	0.627502901051308	-0.282136456104073	0.289735633533749	-0.304946519921186	0.250779400361844	0.508148606817238	0.0444640490357081	0.0236361123654823	0.930761714352844	0.293185846084816	0.270437283089396	0.192128956892672	0.475932496150278
NHN1	brown	0.584118968719493	0.0175052968045386	0.584118968719493	0.0175052968045386	0.809310860559506	0.00014604845834867	0.850343720606034	3.00652008290692e-05	-8.59239412088377e-05	0.999748017976914	0.0890097615345771	0.743055827060562	-0.156678267898343	0.562269682926935	0.726414073531998	0.00143802180843174	0.215264406142475	0.423326156967801	-0.058579473440537	0.829381801933063	-0.25111398043535	0.348177439162025	-0.434166167487313	0.0928936021147302	0.0563759206392342	0.835716923133621	0.123869481906105	0.647632900580007	0.435942468710967	0.0914144143073056	-0.1289763028193	0.634036703221197
FLJ20297	brown	0.655572829066439	0.00583187536945996	0.655572829066439	0.00583187536945996	0.764030821153588	0.000569898365764094	0.818175296512337	0.000107324988003368	0.0592904184919508	0.827339947075288	0.308201652602853	0.245499462478191	0.0269332963516909	0.921129419495988	0.508216321725627	0.0444309750105686	0.00439434504876005	0.98711356586801	-0.0376819247808097	0.889806495106072	-0.257414161912504	0.335805155008075	-0.431360325354374	0.0952647253301436	0.232590736371579	0.38601167632729	0.19335137778296	0.473076016969104	0.448121694057337	0.0817218849706371	0.0871746285983868	0.748191791327005
SLC7A8	brown	0.413598308921437	0.111279706086247	0.413598308921437	0.111279706086247	0.456999060581113	0.0751393078161989	0.377746310241049	0.149157741545167	-0.236305781483734	0.37825094263978	-0.248106913931717	0.354172122740811	-0.268022222762222	0.315550524648828	0.363181566087822	0.166774220970035	-0.0998850712943846	0.712833710479017	-0.155178673953003	0.566063618499668	-0.384401590271097	0.141544602765577	0.227818618754075	0.396106066003574	0.495386744386702	0.0510328953931554	0.617448575319477	0.0108206122295965	0.645258105056696	0.00694832577152586	0.0429146021943821	0.874610176019898
CHFR	brown	0.517439054669021	0.0400957490455121	0.517439054669021	0.0400957490455121	0.663069198027955	0.00511423762665028	0.361814882929927	0.168495405838974	0.17908115768874	0.506936564175435	0.799589772529526	0.000201204094257824	0.263431585178082	0.3242263932189	0.206306260503163	0.44332650403431	-0.0249142136752541	0.927026768461817	-0.35006636666425	0.183779979860901	-0.282973010609228	0.28824648612206	-0.349699104418149	0.184271971959354	-0.537132190664881	0.0319107795547064	-0.468813104434555	0.0669862476772414	-0.412714421671625	0.112122901363419	0.022747943017325	0.933357979509178
RAC1	brown	0.554429499383369	0.0258292334435203	0.554429499383369	0.0258292334435203	0.669230290747661	0.00457892070748566	0.365775510750931	0.163539784976019	0.105349573025902	0.697794845984824	0.551543333534484	0.026776595083795	0.00779142509702111	0.977153506781919	0.145852262347048	0.589900131925876	-0.308352825643846	0.245255950214903	-0.0403964877530614	0.881918269105243	0.134531125816792	0.619371463656344	-0.479610968525738	0.0601174791946352	-0.00686011504677755	0.979883802134098	-0.252177979858509	0.346070129727254	-0.00723736463781809	0.978777803342998	-0.0361179646092063	0.894355643403324
RP11-78J21.1	brown	0.414800065773697	0.110140412356865	0.414800065773697	0.110140412356865	0.386638940944591	0.139045908801304	0.266167204157858	0.319039878865201	0.281934052732578	0.290096620599309	-0.0529851701716499	0.845483580721227	0.0116777414512608	0.965762993122422	0.131007000060709	0.628660301271421	-0.334062486332511	0.206025447740853	0.243436625895349	0.363596330563153	0.225537759796116	0.400980213598344	-0.358796352138633	0.172338723442313	0.479100417490725	0.0604300706266554	0.064834780631923	0.811452857707499	0.402563353102369	0.122128902662625	0.0207186164616538	0.939292359297518
SUPT6H	brown	0.0326017143938928	0.90459456715933	0.0326017143938928	0.90459456715933	0.280317330003041	0.292989691338865	0.490074880058671	0.0539694635574359	0.0425251370139571	0.875739878659265	0.340920245996826	0.196290444437306	0.0540585424821663	0.842389509143397	0.0988722898850441	0.71563209956541	0.0685431019274868	0.800864829449059	-0.269525630682698	0.312738963224617	-0.430457351351576	0.0960368612258642	-0.0374376140441499	0.890516921798708	-0.133618820820511	0.621771001633816	0.335570196740163	0.203858981271087	0.0589968410702178	0.828182985051722	-0.0535871634737286	0.843748028927056
ANKS3	brown	0.68222158274879	0.00359695135752906	0.68222158274879	0.00359695135752906	0.859039748897606	2.02581858456316e-05	0.518632809027399	0.0395587769078406	0.139908447200959	0.605301800431347	0.451656841294623	0.0790527051568073	0.116647872783327	0.667038157619343	0.531226055354191	0.0342183798773441	0.0381286386036302	0.888507707789619	-0.325259283442743	0.21897077266354	-0.545277327133722	0.028924755994991	-0.185182917819671	0.492321520540496	-0.18973593246858	0.481548574792116	-0.0446016129521013	0.869719393088236	0.10705985232835	0.693109267303498	0.0675006238805015	0.803838119466851
FLJ22795	brown	0.71664676799865	0.00178604707220105	0.71664676799865	0.00178604707220105	0.850684002204084	2.96180482677851e-05	0.350046444371907	0.183806646002096	-0.04127886412686	0.879356383261907	0.537088557224961	0.0319273819151606	-0.0172028156543412	0.949580573487035	0.264576966049509	0.322048943019762	-0.26839593513728	0.314850263393955	-0.406654990966781	0.11802400279957	-0.420662094070694	0.104700170957709	-0.153820502484317	0.569509142689394	-0.038433174978178	0.887622443053087	-0.177807141227188	0.510013417226019	-0.071030151064924	0.79378183472484	0.0980452707392033	0.717919735554376
MLXIP	brown	0.189924263002589	0.48110543327246	0.189924263002589	0.48110543327246	0.410081358826387	0.114661220069087	-0.0985979485125308	0.716390711019376	-0.0119233943536991	0.965043188924614	0.216535045862803	0.420527859933534	0.058935416133305	0.828359395394256	0.212654864044878	0.429103304346171	-0.0372855181692697	0.890959238063797	-0.237387272788744	0.376007864041088	-0.247981211005294	0.354423968493554	0.0539762327571947	0.842626696808545	-0.422444823255276	0.103083951710798	-0.148625469884796	0.582769567328577	-0.184066335517818	0.494980873711552	-0.0189918391499543	0.944344362183189
PH-4	brown	0.621773257936022	0.0101270641989169	0.621773257936022	0.0101270641989169	0.423462132273007	0.102169590553463	0.718131095684738	0.00172914323056366	0.242933074252394	0.364620690367014	-0.015766162682567	0.95378685776661	0.246400598172397	0.357599288011683	0.224162230608556	0.403935073786976	-0.142572280863765	0.598379447985642	-0.163752058192341	0.544522119477818	-0.349441178154553	0.1846180121434	-0.0593530719093552	0.827160054146788	0.501774301614357	0.0476607593002821	0.482885145692567	0.0581410155394463	0.508836079389378	0.0441291210146846	0.204383787795373	0.447680169037342
ARHGEF10L	brown	0.714743271248755	0.00186123882160554	0.714743271248755	0.00186123882160554	0.957618425646354	5.88632791062384e-09	0.59776900649126	0.0144624044827125	0.0356147455687088	0.895820038216757	0.405612634367925	0.11906048887922	-0.00890462865176685	0.973890273737982	0.506693519302199	0.0451792177648826	-0.147420616275687	0.58586313864681	-0.317162992096468	0.231324143938221	-0.383796343713006	0.142225773897458	-0.263631794966091	0.323845167760512	-0.0043857575552441	0.987138746787091	-0.0324163024796837	0.905134870536711	0.191253936529124	0.477982333531307	0.0196361323063878	0.942459122410651
NT5M	brown	0.575147280032516	0.019761326057082	0.575147280032516	0.019761326057082	0.780975964833227	0.000355213402098214	0.817065841985264	0.000111642711662086	-0.0415589242148953	0.878543491947419	-0.0262567173110379	0.923105160987349	-0.223750700109452	0.404821351277273	0.725762257773799	0.00145937313385346	0.184664237163126	0.493556010092497	-0.0317516682296124	0.907071980553402	-0.207494375399557	0.440646665026626	-0.395231837334823	0.129729852518675	0.180353414432551	0.503872633665186	0.211314381825077	0.432086673733607	0.524086487693639	0.0371741723479758	-0.115088489383967	0.671254999404907
PX19	brown	0.656703241392675	0.00571879701326054	0.656703241392675	0.00571879701326054	0.868198009931139	1.2984345492058e-05	0.718497837898435	0.00171531330004776	0.108613095255936	0.688862924657268	0.273148968609276	0.30602332100504	-0.0657365881241436	0.808875118630214	0.361416624268453	0.168999185926645	-0.219263959840724	0.41455078829914	-0.440833887247949	0.0874280852370503	-0.44921109471289	0.0808925297131722	-0.0413475570071516	0.879156987544144	-0.0347317061738738	0.898390490532803	0.0743066796706869	0.784473534326764	0.160729501292856	0.552075134164875	-0.171973504267637	0.524211954328646
C1orf86	brown	0.659086288112142	0.00548614734785152	0.659086288112142	0.00548614734785152	0.773908009634653	0.000434714401601148	0.712435456120714	0.00195583070730107	0.557014355207638	0.0250027767657867	0.406345181958229	0.118331408545728	0.316548281920132	0.232279641814914	0.312444406794381	0.238722296521846	-0.164050030040035	0.543780001370228	-0.273905879426832	0.304631237723462	-0.318275598508814	0.229601034191572	-0.369780291341676	0.158629034079385	-0.0762484411534499	0.7789699914215	-0.0481137090639086	0.859551915184351	0.0531439510291173	0.845025749167684	-0.136627627633191	0.61387092112993
C22orf13	brown	-0.146412175377322	0.588457591533403	-0.146412175377322	0.588457591533403	-0.423051970749622	0.102537553570341	-0.367120085690857	0.161879841359281	0.480150874230675	0.0597882102354881	-0.289094249191882	0.277489906287464	0.302050321706814	0.255535811364014	-0.17896415229511	0.507218779890571	-0.0587690583793091	0.828837207836534	0.566121165547197	0.0222517399162841	0.440407277921264	0.0877707128626728	-0.110536614261866	0.683616357034147	0.244677445920752	0.361079001643916	0.011497959250615	0.966289800852986	0.224082347724777	0.404107029891722	0.449138057897397	0.080947941902331
CDC34	brown	0.618020865357325	0.01072674691973	0.618020865357325	0.01072674691973	0.57900453246347	0.0187653637032873	0.602743511606292	0.0134627005273889	0.352766792548718	0.180188951055686	0.185776032559222	0.49091167845293	-0.0587546345771249	0.828878638507656	0.361951455613271	0.168322877860376	0.0374881905301945	0.890369844940112	-0.0523663623248903	0.847268303393656	0.0186316463495128	0.945398428848389	-0.464761404730446	0.0697058578785996	0.0473893685069396	0.861647231467101	-0.115645778102845	0.669746930972028	0.146326063301804	0.588679353471467	-0.325698984750866	0.218312170963539
FAM48B1	brown	0.211518472474678	0.431631763627167	0.211518472474678	0.431631763627167	0.501893344411665	0.0475995333942196	0.275662286273083	0.301415325977191	0.0216158723428972	0.936668118192497	0.0942235638276918	0.728519978884114	-0.253498295442148	0.34346523027813	0.241365831510648	0.367819113769145	-0.113418837299801	0.675780237554293	-0.389946860969483	0.13540709119448	-0.260926810680076	0.32901771245624	0.272924095871076	0.306437619067515	-0.199628806011014	0.458540386841084	-0.11417526173481	0.673728809246758	-0.0333719433095598	0.902350488335574	-0.474635547771023	0.0632148635968892
HECTD3	brown	0.555699614244063	0.0254205635213642	0.555699614244063	0.0254205635213642	0.482600621969015	0.0583108429709852	0.332867583872396	0.207752936905788	0.522112820241295	0.0380242690263496	0.57564095230693	0.0196316243214955	0.627649858913014	0.00924134359507474	-0.0445479724984785	0.869874833964769	-0.384557067325892	0.141369981795927	-0.138418812553359	0.609186657601233	-0.126287586375718	0.641181696006793	-0.300631618665509	0.257885904916392	-0.119660702194094	0.658917442999927	-0.233755833584692	0.383568552605078	-0.100833431292581	0.710216430817675	0.175220745386844	0.516286331076437
RHOF	brown	0.337787782844222	0.20069931325563	0.337787782844222	0.20069931325563	0.508038151227863	0.0445180384343495	0.41658603886241	0.108462411786515	-0.182316682456744	0.499161666045425	-0.377280327985031	0.14970096687528	-0.251986183640892	0.346449458548868	0.797340380635862	0.000216162480017764	0.307485389481276	0.246655277713781	0.289625916266281	0.276567254024229	-0.188935798872916	0.48343348488679	-0.118709508011171	0.661477465727988	0.258570114147694	0.333562751426442	0.351861275918404	0.181387909532211	0.815301820063641	0.000118805115568041	0.177518374177816	0.510712016935054
SLC5A10	brown	0.729521681244189	0.0013396971317398	0.729521681244189	0.0013396971317398	0.799192913333983	0.000203778904273725	0.497816481710659	0.0497299484227461	0.249798513585072	0.350792778752095	0.519601956168527	0.0391268320410136	0.391983720506774	0.133199252531869	0.230088656191907	0.391286767579241	-0.292906150418244	0.270915882216867	-0.447952675977679	0.0818511037881816	-0.351010089172662	0.182519712680262	-0.274265912164132	0.303970390577807	-0.191594502942411	0.477184007864909	-0.202892738804735	0.45107161752774	-0.120819366712248	0.655803830686543	0.0447360487713286	0.869329840694409
SPTBN2	brown	0.746015550661363	0.000905132648356941	0.746015550661363	0.000905132648356941	0.886540568136757	4.78453761495563e-06	0.812693684510478	0.000130092589056314	0.0642454547228008	0.813138378202212	0.608609293763635	0.0123542849427311	0.114753931023337	0.672160907012859	0.306171602610023	0.248784083731338	-0.191697124288903	0.476943579123287	-0.445058971807034	0.0840862829635183	-0.425088529916556	0.100719698415876	-0.280760540959839	0.292194875779112	-0.0711866040465325	0.793336763017504	-0.00661995058900548	0.980587920579629	0.0355961111321478	0.895874271524537	-0.0717638652044421	0.791695109817965
AOC3	brown	0.784373339061626	0.000321516543570817	0.784373339061626	0.000321516543570817	0.90860637124289	1.11840402856447e-06	0.64997226423437	0.00641872430976151	0.150605734444792	0.577699829331591	0.313608237284096	0.236883954517256	0.0110461416662042	0.967613798926343	0.381416268949637	0.144926069694539	-0.304044881334898	0.25225423284958	-0.220816280576763	0.411170802927044	-0.122017004814099	0.652591061422198	-0.413105769897545	0.111749020161315	0.159223490205857	0.555855439993974	-0.0435239474008734	0.872843134244627	0.230292675715875	0.390855188183831	-0.0268681922873764	0.921319517313249
ARPC3	brown	0.311520278446411	0.240188361198175	0.311520278446411	0.240188361198175	0.340176233701272	0.197331870403634	0.341696167867715	0.195208167455462	0.265313534121028	0.320653163777229	-0.00287473484612623	0.991569642519963	-0.0486642785363116	0.85795985715056	0.321623051811266	0.224465785403378	-0.0172274727173429	0.949508392243858	0.472632122042519	0.0644945278694915	0.508824452800318	0.044134769598877	-0.649932129851757	0.00642309313099554	0.190699581638446	0.479283188628042	-0.119074785592716	0.660493948083752	0.393083796594952	0.132017175884089	-0.0415080473443733	0.878691156704727
ATAD3B	brown	0.457194217412426	0.0749990572991263	0.457194217412426	0.0749990572991263	0.834483694935948	5.8209100596994e-05	0.49563958596582	0.0508961400265663	-0.111687308695094	0.680484193399036	0.256921524385934	0.336763422174446	-0.415755286589742	0.109240692302884	0.600328072851636	0.0139411283986545	0.110152446075702	0.684663134605067	-0.251425664909833	0.347559382364134	-0.233130410147084	0.384878972759362	-0.285679916670041	0.28345940606673	-0.120971965008071	0.655394156385566	-0.0613090492670007	0.82154806883397	0.148643438040554	0.582723483735008	-0.320632221247323	0.225978135179638
B3Gn-T6	brown	0.533000686496112	0.0335121346745076	0.533000686496112	0.0335121346745076	0.905592601310666	1.39206943599143e-06	0.625810226770682	0.00951175445480787	0.0393960957147677	0.884824127505711	0.21867501622001	0.415836945551237	-0.287673160956038	0.279965178811288	0.624084370613481	0.0097710858998197	0.0642488346838037	0.813128709036731	-0.293595294356362	0.26973758750986	-0.318555628337701	0.22916862840437	-0.260553020428392	0.329736201088247	-0.141421936951237	0.601364867555265	-0.0849286033486721	0.754491229258094	0.153735132789455	0.569726012273422	-0.283947973863779	0.28651675153565
C17orf70	brown	0.541828178086693	0.0301619888951127	0.541828178086693	0.0301619888951127	0.887630863485715	4.48525179590816e-06	0.429667885602771	0.0967155678100119	0.286245138765031	0.282465900275307	0.467509820771644	0.0678524451695788	-0.164641478113861	0.54230828720932	0.361517471424516	0.168871523902833	-0.204301167703721	0.447867754039051	-0.259270270844496	0.332208717121114	-0.0296969470270999	0.913063630155062	-0.377427854028081	0.149528841648007	-0.268644431240423	0.314385134488881	-0.31858429055456	0.229124398920854	-0.0697913431325582	0.797308046284191	-0.314572200581887	0.235368060050723
CACNG2	brown	0.694678397239519	0.00282200618006257	0.694678397239519	0.00282200618006257	0.969754745126913	5.73120911340988e-10	0.54628453360526	0.0285708770266032	0.0949029754153496	0.72663206532587	0.4739585713451	0.0636451737553854	-0.15140589303889	0.575656564114692	0.454283856011133	0.0771103592353148	-0.155451087463657	0.565373608683062	-0.341723499296365	0.195170115802124	-0.302881816146439	0.254164597279667	-0.2720391978116	0.308071127826727	-0.128832362256768	0.634418451008411	-0.178507504474152	0.508320910084842	0.0483249491314854	0.858941021083824	-0.183400398848736	0.496570166239933
CIZ1	brown	0.651558013385839	0.00624799301199465	0.651558013385839	0.00624799301199465	0.654099424882261	0.00598193525356755	0.763596286699858	0.000576559171290357	0.265171839873341	0.320921397954231	0.565469104512207	0.0224405920409028	0.447884213839417	0.0819034867278062	0.125481854423748	0.643328644690939	-0.272455433138297	0.307302127613805	-0.264760660118442	0.321700518046451	-0.267431800189538	0.316658706059362	-0.339298510895285	0.198565063672429	-0.0411019557864975	0.879869928667642	-0.00982192760471205	0.971201602937836	0.0541739779371827	0.842056886181813	0.111521542765146	0.680935104124842
GAS2L2	brown	0.499330744520017	0.0489305380944818	0.499330744520017	0.0489305380944818	0.8189330552852	0.000104456632544561	0.710995046939205	0.00201682214049466	-0.135020980329569	0.618084534602021	-0.0955030038474766	0.724965962507497	-0.294282234677273	0.268566172104238	0.71626093035649	0.00180108527462531	0.0820524779115006	0.762579095710612	-0.0754448859675645	0.781246332992827	-0.228085132271666	0.395538614274202	-0.235624562724911	0.379667578609556	0.126959649819126	0.639392955533629	0.259521668748922	0.331723308767443	0.555791172734239	0.0253912966170356	-0.0776965858119031	0.77487189274694
GRIK5	brown	0.490220587939461	0.0538872808369135	0.490220587939461	0.0538872808369135	0.329138548917117	0.213203880780576	0.3553768345102	0.176762384251081	-0.0295787725952479	0.913408368011537	-0.26674392944667	0.317952645804511	-0.231432448395134	0.388448861595799	0.694271137351197	0.0028450005084681	0.431278610649532	0.0953344176996311	0.336596209309034	0.202393126009777	-0.197494723337691	0.463456805652801	-0.285092101041678	0.284494850968802	0.621733670154214	0.0101332497059947	0.272483886630851	0.307249600658261	0.715009458764921	0.00185057188877377	0.132841508194075	0.623818306313818
KCNF1	brown	0.618031443149526	0.0107250180375636	0.618031443149526	0.0107250180375636	0.863435577378344	1.64282906787114e-05	0.790197065095153	0.000269910323826675	-0.161396095166942	0.550405475867815	0.24105836644243	0.368448401892284	-0.0995908855895794	0.7136462151006	0.468265361604359	0.0673493030004993	-0.137651189841406	0.611192397385965	-0.382448909208609	0.143750249698502	-0.492150570031972	0.0528074452909649	-0.0802314806350382	0.767711854357921	0.144433326271329	0.593562290825826	0.296451503222169	0.26488739299416	0.372941123128893	0.154823832953452	0.128645789825349	0.634913392223377
LOC388690	brown	0.604205913081245	0.0131793503624713	0.604205913081245	0.0131793503624713	0.551152544151839	0.0269068852306733	0.193137286078118	0.473575687391275	0.114308893025856	0.673366623680863	0.331091571043712	0.210337728264262	0.197685493965399	0.46301625715657	0.538973600637548	0.0312160909458843	0.288064999713004	0.279281342563697	-0.00858776978099725	0.974819073051042	-0.195536090049106	0.467991866109625	-0.460694734750991	0.0725154848794568	-0.289113709861694	0.27745610156671	-0.459905223617489	0.0730703418000275	-0.0803554910510096	0.767362022258964	-0.0626320727180143	0.81775669831877
LOC389443	brown	0.503213825068738	0.0469243118797651	0.503213825068738	0.0469243118797651	0.53315276249128	0.0334521317324494	0.186047808596508	0.490266307362817	-0.118778859914758	0.661290694281817	0.179369890113189	0.506240458458273	0.124978686434527	0.644670727309842	0.147769224764584	0.584967358999431	-0.388303464089208	0.137206625224527	-0.195930971046829	0.467075797894825	-0.318832934946985	0.228740935012002	0.117220819496527	0.66549114668919	0.299349431721411	0.260021266148438	0.230571910607348	0.390264915904454	0.348703868179849	0.185609558321244	0.617550823020626	0.0108037945960624
LOC391347	brown	0.237011578932576	0.376786247828608	0.237011578932576	0.376786247828608	0.470258508283971	0.0660350667636084	0.37060794730075	0.157626640704823	-0.0279816341951238	0.918068928253488	-0.382534360431536	0.143653242088799	-0.284317098311852	0.285863496108161	0.432944446098326	0.0939208136048753	-0.077147642794221	0.776424694928902	-0.0790386958655841	0.771078825799624	-0.230620338627849	0.390162593304179	0.23169861957245	0.387888068617765	0.253969339261355	0.342538589768067	0.408945885100088	0.115768118496884	0.566781829947662	0.0220616475589689	0.00376306232041516	0.988964691297754
LOC440052	brown	0.736502278772815	0.00113871814782634	0.736502278772815	0.00113871814782634	0.96986103822059	5.59327528515e-10	0.602317140097937	0.013546204161353	0.246580031993694	0.357238022783843	0.448955696317363	0.0810864168601938	-0.0348187722095397	0.898137006248674	0.411240558878622	0.113538836542104	-0.222038664687612	0.408519474907042	-0.35260517393449	0.180402559670184	-0.251253690327814	0.347900323834773	-0.296298278711645	0.265146223377937	-0.137825398328687	0.610736975886591	-0.183095436204199	0.497298781063349	0.0328193216258255	0.903960494416989	-0.219766699214307	0.413454542114775
LOC441470	brown	0.317913989462454	0.230160171628134	0.317913989462454	0.230160171628134	0.689020769032532	0.00315523755738726	0.528429975896495	0.0353539341115057	-0.0725641061988069	0.789420689723192	-0.284386305616733	0.285741116527035	-0.326524865388495	0.217078553804777	0.737121935203092	0.00112214058085498	0.138051309694402	0.610146590226545	0.00623799731060932	0.981707765496216	-0.2004785524432	0.456590031525084	-0.0832036766657012	0.759339030162072	0.0870422138317275	0.748562765910995	0.2155384147919	0.422721897876414	0.575397002000823	0.0196956343949969	-0.068309089425751	0.801532043573037
MALAT1	brown	0.656123548912466	0.00577656452112479	0.656123548912466	0.00577656452112479	0.922975893067897	3.51178487244287e-07	0.398398138354691	0.126408259722	0.0319665112294196	0.906445755594965	0.311564099633693	0.240118715050825	-0.181661326761211	0.500731912630652	0.447208986598712	0.0824214211100449	-0.206786427604064	0.442242474315153	-0.341715253248394	0.195181595694435	-0.307050645632644	0.247358460245924	-0.140586248114251	0.603537416825173	-0.0637691536606269	0.814501200692298	-0.181661980064742	0.500730346144182	0.0740829180317142	0.785108363635338	-0.0664593093406452	0.806810610045555
NKD2	brown	0.756133726710722	0.000701330345596927	0.756133726710722	0.000701330345596927	0.772549395430841	0.000451559842153499	0.561087987152115	0.0237416837206021	0.133264084667294	0.622704992904921	0.746109186544938	0.000903046147154904	0.108080316307717	0.690318491976377	0.11201630673681	0.679589564910218	-0.242958783927583	0.364568351203456	-0.519084487504353	0.0393570214979588	-0.410805477291929	0.113959195836835	-0.175374806359531	0.515911687329719	-0.18937087816449	0.482408108490764	-0.224667685047245	0.402847933300138	-0.23548836053934	0.379951166389203	-0.228813404795295	0.393990227238491
NPAS1	brown	0.785585282498509	0.000310155169611214	0.785585282498509	0.000310155169611214	0.965585906523905	1.39953798110959e-09	0.62740970988921	0.00927629456939797	0.0945655264942554	0.727569567249408	0.515331025105561	0.0410573410631693	0.0414125756113847	0.878968263466291	0.426876207877909	0.099142878774751	-0.217287602135105	0.41887508564658	-0.296641662004139	0.264566387420052	-0.34868700772929	0.185632273314051	-0.310629417281842	0.241606969757646	0.0202793166343438	0.940577412691865	-0.0954523601648609	0.725106540578799	0.147829742661151	0.584811910652548	0.00701644762877146	0.979425470928777
OR10A4	brown	0.332806525881375	0.207841459012103	0.332806525881375	0.207841459012103	0.597490836326749	0.014519971963295	0.493227868416149	0.0522117103893373	0.0960153018723843	0.723544375729034	0.150181693682725	0.578783876683214	-0.076168868711406	0.779195332452626	0.130472346156401	0.630074150175569	-0.306805686298244	0.247755221426693	-0.450055262544348	0.0802540506469608	-0.342374063375496	0.194265805505895	0.203615014907468	0.449427162784807	-0.119799528571633	0.658544104668852	0.396664574149396	0.128219483212727	0.179756494646044	0.505309092448219	-0.372140818961153	0.155781412132666
OTUD5	brown	0.673252978427302	0.00425434643505286	0.673252978427302	0.00425434643505286	0.756552329882089	0.000693790054888452	0.461326668851271	0.0720735802106516	0.140491245987264	0.603784593098243	0.711653372813167	0.0019887578539866	0.0090862404883083	0.973357934281241	0.213781739493183	0.426603590165014	-0.16254356392629	0.547536525286427	-0.291542904756503	0.273255960579722	-0.290772209674094	0.274584308021159	-0.252849315547268	0.344744233655468	-0.119805400904733	0.65852831418416	-0.150298670017064	0.57848474546651	-0.0508414485677214	0.851669308258422	-0.122755884038576	0.650611800079605
PRLH	brown	0.491469657867429	0.0531865717962146	0.491469657867429	0.0531865717962146	0.804165818433707	0.000173412510495202	0.72594509326303	0.00145335815055674	-0.110915113034523	0.682585555394859	-0.0586724995758126	0.829114569670334	-0.260016941962387	0.330768208706435	0.64753550980355	0.00668830280825756	0.0258981504109613	0.924152417175657	-0.144190890083937	0.594188922135677	-0.284643797603564	0.285286068443872	-0.154084221093983	0.568839424139564	0.135539984948266	0.616722158087302	0.374208458842524	0.15331557185183	0.566405236750079	0.022169850312901	-0.106720826224188	0.69403726051073
RPN1	brown	0.484439558969527	0.0572196403988899	0.484439558969527	0.0572196403988899	0.712908589597113	0.00193612678499908	0.446853105642373	0.0826953461683843	-0.0537972113227055	0.84314261735478	0.463695949195039	0.0704341766289149	-0.0346379597541423	0.898663434400556	0.656792074138154	0.00570998555622175	0.329774614744188	0.212267691131335	-0.0550698875785849	0.839476211000491	-0.384260616038905	0.141703062258188	-0.34234096525136	0.194311747211941	-0.251293723034775	0.347820941703743	-0.150285706387974	0.578517892804806	0.152063409893627	0.573979818607285	0.207331746389688	0.441012992993011
SHARPIN	brown	0.510034316416774	0.0435498733249909	0.510034316416774	0.0435498733249909	0.660919852900818	0.00531234179664543	0.394009308834499	0.131028278045741	0.0852900423379739	0.753476508535554	0.78204966994407	0.00034426276619992	0.0828197419658231	0.760419205765413	0.343843145017261	0.192233777390291	0.115517590665362	0.670093712102633	-0.121902143718781	0.652898939417681	-0.175349204758281	0.515973936337693	-0.496047496994391	0.0506760856726488	-0.361684501424185	0.168660222564737	-0.413376579315247	0.111490809223704	-0.194639941843126	0.470074077487216	-0.103019108459688	0.704195999163838
TUBB2B	brown	0.314176376975821	0.235989778811905	0.314176376975821	0.235989778811905	0.64018267058237	0.00755676532116138	0.758305485862086	0.000662930028567354	-0.10292012918996	0.704468284236205	-0.0963874806192911	0.722512139680593	-0.262136818948998	0.326698056339727	0.826086754176831	8.03834334928059e-05	0.450291690558778	0.0800758832653746	0.0916771080398252	0.735608884393765	-0.175700619753078	0.515119790763487	-0.407424022368038	0.117263340478175	-0.105077380597095	0.698541509688357	0.16256565643802	0.547481353172718	0.486031429635707	0.0562872707435257	-0.200248172541423	0.457118394590868
EMR2	brown	0.412983839361103	0.11186541485089	0.412983839361103	0.11186541485089	0.56710219444296	0.0219699212859075	0.597206875753117	0.0145789222359796	-0.178479391170543	0.508388798626843	-0.0814239703336093	0.764349603774343	-0.299887565737123	0.259123735831622	0.367103523273151	0.16190021953398	-0.145141066971494	0.591734513836043	-0.11906058154012	0.660532183077722	-0.0520468857321672	0.848189988568077	-0.0934142579653226	0.730770745500113	0.31364586303703	0.236824670990865	0.352147521724468	0.181008336376642	0.54879852884811	0.0277020117017104	0.0309825484998301	0.909314231087213
C1GALT1	brown	0.442103994103804	0.0864136788822674	0.442103994103804	0.0864136788822674	0.751826109707625	0.000782909119399842	0.801355449980239	0.00019007313221855	-0.0836327044178744	0.758132481433299	0.224962316422234	0.402214954012883	-0.0770348361263613	0.776743891131586	0.568649071108709	0.0215311520696727	0.078568819246101	0.772406241088825	-0.0816979574688504	0.763577645971407	-0.241296925159928	0.367960092553015	-0.35283019488754	0.180105198814582	-0.0258811177209475	0.924202166989138	0.150986629785142	0.576726806315824	0.397004491649546	0.127862935611423	0.0181677074319894	0.946756222603795
HSPC047	brown	0.608670430065834	0.0123431222996646	0.608670430065834	0.0123431222996646	0.843285405128823	4.07000484955777e-05	0.240508945931084	0.369574379866207	0.0633133186746325	0.81580593155807	0.594903274098483	0.0150640889500328	-0.0738666688746267	0.785722000115768	0.376456670322992	0.150664430347004	-0.14970919042891	0.579992815606123	-0.158475088327908	0.557738199293876	-0.15440049782146	0.568036674304636	-0.345586181391885	0.189840871438336	-0.183942824532224	0.495275456644387	-0.339672911208199	0.198038424205033	-0.0392639793410425	0.885207992191728	0.0201724074300958	0.940890167698403
B3GALT7	brown	0.680129495517036	0.00374244262235935	0.680129495517036	0.00374244262235935	0.957111348414417	6.38871395002455e-09	0.665891693835516	0.00486311301765377	0.0376614019754556	0.889866169977236	0.207983937088472	0.439544844639516	-0.217357713418576	0.418721279357093	0.638559725228421	0.00775999692963847	-0.0284412408157615	0.916727501730529	-0.189410265887366	0.482315333033739	-0.241817621491127	0.366895515341144	-0.348187018429497	0.186306705878997	0.0600767103116042	0.825082901353174	-0.0196965862568174	0.942282245133467	0.309555688564062	0.243323718852456	-0.127491888099466	0.637977688562332
CLIC4	brown	0.479188232555545	0.0603762198317941	0.479188232555545	0.0603762198317941	0.710232656161215	0.00204972348911318	0.183687608118427	0.495884430206472	-0.220987057466312	0.410799847063596	0.282781590019374	0.288586828138239	-0.167848550148952	0.534358931861641	0.689627170717638	0.00311807195738702	0.229481712070557	0.39257220458292	0.109462383456466	0.686544760813832	-0.14544143419856	0.590959494636844	-0.409396151296888	0.115328295703926	-0.119265859062156	0.659979686003412	-0.257213719587636	0.336194862559737	0.227371518936838	0.39705899575192	0.131887763808975	0.62633383029609
SERPINF2	brown	0.628998051506594	0.0090470568321204	0.628998051506594	0.0090470568321204	0.903346055332989	1.63114563273767e-06	0.45145840435152	0.0792008442332615	-0.0136071217686395	0.960110293654544	0.604213864003365	0.0131778226921331	-0.101880060601181	0.707331469059853	0.434110047905334	0.0929406108259979	-0.0796329371608603	0.769400929353774	-0.366442092578119	0.16271544004417	-0.348907732479073	0.185335049535446	-0.266936007808507	0.317591021972009	-0.196272257072917	0.466284774614896	-0.272607179758759	0.307022054702935	-0.067206258405482	0.804678148526277	0.00164818263455985	0.995166537538046
VANGL2	brown	0.803596175766003	0.000176687626495673	0.803596175766003	0.000176687626495673	0.787381532442148	0.00029392833564031	0.49189500919119	0.0529495039915704	0.298643315219357	0.261201861189174	0.723035363847082	0.00155151787361004	0.390065626194757	0.135277672349302	0.114259031871216	0.673501756250899	-0.319802519248006	0.227249501109716	-0.45742419561117	0.0748340257246517	-0.383865272092709	0.142148086370428	-0.308373523945451	0.245222620729376	-0.180965638757975	0.50240133647223	-0.340253161118608	0.197224025753034	-0.268804708911994	0.3140853436256	-0.0325864166909933	0.904639144261153
WBP2	brown	0.567197137025266	0.0219427940330315	0.567197137025266	0.0219427940330315	0.512545589988378	0.0423543763399447	0.241748962722653	0.367035792305498	0.506810971624797	0.0451211735715546	0.0391966743358218	0.885403556377502	-0.147597318070584	0.585409017447845	0.359533683576181	0.17139460042025	-0.0109630743770766	0.967857226533783	0.118091723526535	0.663142044510266	0.218954970891054	0.415225309313068	-0.502525309136316	0.0472754836045243	0.155896835352502	0.564245326567316	-0.306268728875228	0.248626315192364	0.120152891062087	0.657594167104122	-0.210516576245083	0.433867315260055
RPL36	brown	0.502342689341362	0.0473689552413458	0.502342689341362	0.0473689552413458	0.657073143965446	0.00568217718770178	0.473310276456222	0.0640592607761573	0.267741222816415	0.316077659280899	0.135055385183637	0.617994186394036	-0.270960285402975	0.310069688909053	0.299822018347998	0.259232957431761	-0.145148691644315	0.591714835231166	-0.0285373551230298	0.916447005124909	0.170523727752474	0.527768236824167	-0.528178313740568	0.0354575209191912	0.095578300008848	0.724756968657677	-0.158086415280389	0.558717072325914	0.0857616539334562	0.752153052781578	-0.385815151361624	0.139962391967955
BCL7C	brown	0.666119603972107	0.00484327434070262	0.666119603972107	0.00484327434070262	0.94447853407934	3.76314586716855e-08	0.49184384017185	0.0529779813249701	0.157746248373796	0.559574390362867	0.477102101171723	0.0616650634468501	-0.0581378578964246	0.830650651076472	0.452040371123559	0.0787669555026493	-0.161002265703582	0.551391657602222	-0.296392726802849	0.264986661198652	-0.251012032279237	0.348379732482046	-0.370249393456546	0.158060369290515	-0.0904899223551693	0.738920695745131	-0.228269868674709	0.395145535778324	0.0168618021921416	0.950578895926414	-0.0935716843009955	0.730332763979306
LOC388323	brown	0.583011583011583	0.0177723842078124	0.583011583011583	0.0177723842078124	0.833710846862196	6.00080303023074e-05	0.702660441729284	0.00240078262076709	-0.0420005608238833	0.877261846386193	0.0393125763224926	0.885066790668563	-0.0588705372420912	0.828545733727807	0.512723363439103	0.0422706899002253	-0.16763497114067	0.534886700311187	-0.255977361671098	0.338604343755064	-0.351807630108764	0.181459104270787	-0.142505760076744	0.598551922605005	0.201178014806142	0.454987724470637	0.283866104950549	0.286661759650911	0.458728442206213	0.0739030761111006	0.110975451909837	0.682421277342627
LOC440334	brown	0.569659648669897	0.0212481754904171	0.569659648669897	0.0212481754904171	0.758898519391013	0.0006527501114974	0.755107047431248	0.000720109250687694	0.128920612323901	0.634184390901185	0.588074568550923	0.016576628520568	0.267635152398453	0.316276772710749	0.297923246672992	0.262409166036496	-0.123407002908183	0.6488694370441	-0.3561893521686	0.175704538733737	-0.48776427532986	0.0552851342734516	-0.238804258279539	0.373080017246919	-0.0954292421281884	0.725170714971496	0.0741410252409257	0.784943496706686	0.0930257838406792	0.731851866836141	0.0917453398134642	0.735418674819945
LOC442514	brown	0.708061726222568	0.00214580422433794	0.708061726222568	0.00214580422433794	0.920129357352444	4.49263296435281e-07	0.584010744382807	0.0175312608151429	0.120374138256987	0.656999642388492	0.633893748152392	0.0083685376046603	-0.0424117779315337	0.876068736172812	0.401360259044236	0.123354494686217	-0.096297118081114	0.722762718605274	-0.317746333126881	0.230419701341229	-0.256135138418647	0.338296313409323	-0.439382594445672	0.0885976020720809	-0.197000402899289	0.464599308987216	-0.319571775778398	0.227603875862353	-0.0968637346326475	0.721191905626676	-0.228110252057971	0.395485152564447
AFG3L1	brown	0.754276197919352	0.000735606731184483	0.754276197919352	0.000735606731184483	0.812840221485305	0.000129435612711184	0.856704522175978	2.25802554163007e-05	0.208597000699164	0.438167050903952	0.436775092556883	0.0907268733918692	0.341644570581371	0.195280015942001	0.279519805969861	0.294423142311139	-0.251162407407577	0.34808136989638	-0.400564667608819	0.124169628372015	-0.357881333364804	0.173515160508512	-0.295257562997305	0.266908316085471	-0.0315372284260769	0.907697081446385	0.0777793087290441	0.774637962542305	0.122133544609637	0.652278737490582	-0.018044812123646	0.947115919151789
AZGP1	brown	0.392357708284901	0.132796574903552	0.392357708284901	0.132796574903552	0.589784009726055	0.0161873680072642	0.535405105731155	0.0325729557883147	0.495337355314859	0.0510596404678461	0.0396562917411879	0.884068197132048	0.275742417721352	0.30126908908317	0.33545409084107	0.204025291515347	-0.150583839668554	0.577755781874757	-0.16181079257861	0.549367873552856	-0.216524804147327	0.420550376353438	-0.0898489740191984	0.740710499667833	-0.137654959983854	0.611182539941937	0.0462513473453861	0.864940953510442	0.2004414285192	0.456675152501728	-0.152936639971448	0.571756161811924
CARD11	brown	0.770913333923504	0.00047255598043693	0.770913333923504	0.00047255598043693	0.844109802567022	3.93154109304438e-05	0.770810240248464	0.000473905504409351	0.0505083899348554	0.85263108875993	0.511530753320276	0.0428344898540459	-0.0647821754211548	0.811603281491125	0.368753409021902	0.159878656222651	-0.114177371052364	0.673723091767429	-0.287058767033166	0.281039449632473	-0.261659326278058	0.327612308025924	-0.37580367735584	0.151431235357431	0.100997867123219	0.709762929316806	-0.0190162070393493	0.944273055203781	0.144752051508571	0.592738882293497	-0.10930434092491	0.686975946229076
CD63	brown	0.464742375051001	0.0697188177921854	0.464742375051001	0.0697188177921854	0.69781633997814	0.00264982301074049	0.396157277398325	0.128752873572116	0.112136756346601	0.679262132221626	-0.134068553405999	0.62058767003107	-0.287139171100655	0.280898721635569	0.713218988458066	0.00192328784241193	0.117275758318755	0.665342872923521	0.325002629333571	0.219355783933997	0.191341077177899	0.477778004416838	-0.538537036321064	0.0313797384633652	0.121501363445332	0.653973616950345	-0.105648401314306	0.696975415381537	0.508088274430436	0.0444935327255603	-0.0370426620993437	0.891665560223698
CRYAA	brown	0.602253078180053	0.0135587854523794	0.602253078180053	0.0135587854523794	0.783258284124427	0.000332271427049133	0.870839964411408	1.13511798477991e-05	0.0471094687418341	0.862457136308808	0.555043967207168	0.0256308993859231	0.149554204762558	0.58038958819824	0.267186109879367	0.317120516475751	-0.160335186831124	0.553063836032513	-0.420411736247197	0.104928565830988	-0.393253313402327	0.131835666706169	-0.24994537958087	0.350500240813887	-0.0995556402908239	0.713743577639871	0.110248328428195	0.684401824878143	0.0696133074579989	0.797815120648828	-0.0952113736100178	0.725775590109163
LOC390278	brown	0.566761046234114	0.0220676085008261	0.566761046234114	0.0220676085008261	0.877752462728487	7.87267286704364e-06	0.617851319284748	0.0107544882588041	0.0177136189392523	0.948085320531586	0.140599400562407	0.603503200005777	-0.300998879414163	0.257276262333925	0.780086793415851	0.000364498354421398	0.234088558868978	0.38287239895445	-0.0240424418936242	0.929574162951617	-0.169854336891387	0.529413920070617	-0.451499835606747	0.0791698980417769	-0.107744554897671	0.691236324976779	-0.105425760744118	0.697585898419049	0.30838455339827	0.245204861680909	-0.245901749770918	0.358604722788338
LOC391437	brown	0.570495810320107	0.0210162155141734	0.570495810320107	0.0210162155141734	0.824670132203674	8.47409780825008e-05	0.838789646216827	4.89899482432912e-05	0.0751423726847988	0.782103736666379	0.118473177608818	0.662114067075262	-0.135424340834534	0.617025620253009	0.588918275846747	0.0163836062874967	0.055912549979601	0.837050312706627	-0.216868539812673	0.419795016829938	-0.262638974416277	0.325738172469343	-0.303038639757098	0.253906490665141	-0.0258624080551597	0.92425681528909	0.13048298785949	0.630045997292151	0.319013794941849	0.22846226441219	-0.244113205268418	0.362222505843011
LOC392173	brown	0.658430690928108	0.00554938323850739	0.658430690928108	0.00554938323850739	0.897089489529028	2.48739211547802e-06	0.643106590257926	0.00720129925951057	0.0119101167663112	0.965082093840007	0.128876824686065	0.634300522041022	-0.0739514453565247	0.785481421170798	0.65103980100596	0.0063033838347095	-0.0296341600774351	0.913246790122355	-0.126138880710259	0.64157773634394	-0.297149273107868	0.263710659490059	-0.307783183032692	0.246174325662899	0.125470604477679	0.643358640010232	0.0848202312015248	0.754795551740749	0.43223097296067	0.0945244187548247	0.0616147460558974	0.820671705618345
LOC392730	brown	0.508181147598069	0.0444481528284448	0.508181147598069	0.0444481528284448	0.746750146235129	0.000888869103428305	0.557418356838839	0.024875461103258	0.103289876691833	0.703451306766072	-0.10367180774722	0.702401313405698	-0.20901336801753	0.437232569919674	0.474199723950542	0.0634916433047325	-0.170265971757264	0.528401650141308	-0.14584202993997	0.589926507801558	-0.19293524615492	0.474047466322796	-0.0215837755474096	0.936761982620919	0.139124677434706	0.607344585701181	0.246947619606604	0.356498573481654	0.462244432313125	0.0714352863854768	-0.0968032038730534	0.721359663408765
LOC440470	brown	0.431550481548513	0.0951026861577795	0.431550481548513	0.0951026861577795	0.656956426193833	0.00569371180245922	0.109560776816995	0.686276361216029	0.233261270666122	0.384604586044581	0.349524600932274	0.184506043436574	-0.15749570262574	0.560206199630047	0.30402856793401	0.252280966407252	-0.164236186327562	0.543316594067006	0.109544349299811	0.686321170119939	0.349372631481471	0.184710047780743	-0.619429655518851	0.0104984119752836	-0.156955614117386	0.561569201401029	-0.538724044996324	0.0313095579872322	-0.109642046898824	0.686054697376563	-0.207578710143377	0.44045675885994
LOC91450	brown	0.420576111224581	0.104778571330552	0.420576111224581	0.104778571330552	0.547947536175666	0.0279938314847055	0.480269073828946	0.0597163019403819	-0.189734763719579	0.481551325472795	-0.133521168928626	0.622028057186287	-0.223321654657878	0.405746447488345	0.389090708100804	0.136342555465267	-0.148102419193519	0.584111716036829	-0.0413322242728798	0.879201493481716	-0.285888552427603	0.283092437140605	0.176233233825464	0.513826469338315	0.343085511218122	0.193279993896928	0.406792998272405	0.117887245179867	0.636183413896137	0.00806536621433897	0.414467700772419	0.110454680608639
RUTBC2	brown	0.689050894028682	0.0031533828403894	0.689050894028682	0.0031533828403894	0.802800184786188	0.000181349984343215	0.576851164830482	0.019316453868994	0.0994110341396336	0.714143084802296	0.694872125568563	0.00281112089722229	-0.0223681916902685	0.934468248779892	0.157925388400684	0.559122835538036	-0.220339637714788	0.412207084273193	-0.528025421891227	0.0355205648261121	-0.411860886045447	0.112941375740721	-0.140544912533312	0.603644958661156	-0.197336229401867	0.463822974936072	-0.20753680984754	0.44055110532765	-0.216536204738063	0.420525312184912	-0.285634467901129	0.283539383720642
SAMD8	brown	0.673447705258881	0.00423911657924087	0.673447705258881	0.00423911657924087	0.734986086202694	0.00118012604220545	0.432383981912738	0.0943947400026386	0.247839260151469	0.354708487663803	0.464648702846941	0.0697826375935045	0.321613543191983	0.224480268247081	0.245449799703411	0.359516994605017	-0.322029804998427	0.223846803290106	-0.0852452873701076	0.753602135247872	-0.123934768138268	0.647458413330987	-0.359273186116223	0.171727763362128	0.0147477734335535	0.956769233304595	-0.0734975049275588	0.786769826303053	0.182769426217306	0.498078240881777	0.253542769661546	0.343377679578398
TUFM	brown	0.476279311250482	0.0621789090488431	0.476279311250482	0.0621789090488431	0.624602127780977	0.00969270756307394	0.0730745840252077	0.787970656505457	0.110031770364813	0.684992061722275	0.548274900614098	0.027881296050442	-0.331899571523444	0.209159224099936	0.269648120340971	0.312510539739931	0.0067494643429797	0.980208208143232	-0.0901572599551995	0.739849476302875	0.0329298792940649	0.903638367834047	-0.386491715581437	0.139209398331277	-0.260885123930975	0.329097796829193	-0.565399740010162	0.0224607540527274	-0.284603718545422	0.285356868835156	-0.346963249341144	0.187964215107151
ZNF9	brown	-0.81603041098911	0.000115801857736584	-0.81603041098911	0.000115801857736584	-0.603518735307452	0.0133119079689141	-0.48707880593539	0.0556799643567672	0.257342295657022	0.33594485039771	-0.362742428318457	0.167325981613695	-0.139541124573575	0.606258834624148	-0.109996968292593	0.685086931973994	0.336897292116403	0.201964269033755	0.494927047845021	0.0512822319326504	0.405990592141476	0.11868393100988	-0.025667423881221	0.924826355467943	-0.34683503924084	0.188138423709194	-0.0823403784428749	0.761768446688114	-0.103423539813663	0.70308378688861	-0.0639325681494362	0.814033572507084
CLEC11A	brown	0.665891396620265	0.00486313893148376	0.665891396620265	0.00486313893148376	0.930918776204049	1.6749035152698e-07	0.403242055132919	0.121441247708336	0.0641218584014976	0.813491971626438	0.60066364793894	0.0138738771583057	-0.020016435590923	0.941346466343763	0.398049478715914	0.126771109820277	-0.177730269417322	0.510199345979316	-0.3237528965954	0.221236691620044	-0.333345128385368	0.207061428422124	-0.26764570135656	0.316256967128865	-0.190114583775978	0.480657809140696	-0.243912195906203	0.362630362485467	-0.0321709242511392	0.905849979918724	0.0234403064811603	0.93133403180322
FOXG1C	brown	0.647069161973523	0.00674090710592359	0.647069161973523	0.00674090710592359	0.62758671651147	0.00925052315606992	0.811439970861533	0.000135827650349406	0.226250947837503	0.399452721213905	0.500105593204498	0.0485251985431834	0.561705404699712	0.0235548971238834	0.147047753153359	0.586821867847384	-0.223510717050275	0.405338658156625	-0.407579655130671	0.117109817892898	-0.399912188586792	0.124840911603137	-0.2637528905806	0.323614711868905	-0.097764117623501	0.718697952439839	0.0820651026712363	0.762543542989505	0.0313960702299154	0.908108591161679	0.105274925231695	0.697999589992533
LOC342346	brown	0.696839476472402	0.00270248793419474	0.696839476472402	0.00270248793419474	0.95875809898455	4.87862053590894e-09	0.570504766725183	0.0210137415438557	-0.0152590327048154	0.955271929645422	0.52731181497909	0.0358159377020972	-0.122044041759751	0.652518598217354	0.557339866364343	0.0249001572867067	-0.00939014296208063	0.972467160974675	-0.259116699876383	0.332505437969515	-0.321637861247347	0.224443229918135	-0.367759714781109	0.161094164623565	-0.126824286592105	0.639753084183336	-0.180586639317324	0.503311909732817	0.0982926677525685	0.717235168694962	-0.0500661918532141	0.853908334164415
LOC388559	brown	-0.0582271247602529	0.830394137923629	-0.0582271247602529	0.830394137923629	0.263038957768494	0.324974759825301	-0.138374777586034	0.609301647283667	0.132246074270183	0.625388322990932	-0.32863679794944	0.213944243496146	-0.270634572889268	0.310674523926059	0.664041147757561	0.00502661665147752	0.404071907001176	0.120604106158256	0.507687749104565	0.0446896354712214	0.335231793769616	0.204343954585885	-0.41336634334171	0.111500561400342	-0.254661615685226	0.341179317852721	-0.264106382991135	0.322942526836947	0.276072630345261	0.300666906150175	-0.0677092804056235	0.803242799342064
LOC391844	brown	0.669536787904504	0.00455351298809115	0.669536787904504	0.00455351298809115	0.948010621383304	2.3979629766722e-08	0.750072970598165	0.000818264530027447	0.065290780812129	0.810149191852821	0.351595671668406	0.181740579806713	-0.148277420363431	0.583662520583327	0.575337927362027	0.0197111592404991	-0.00153294843204004	0.995504470209042	-0.262225998647731	0.326527467892969	-0.280862279502218	0.29201260848562	-0.381144311793614	0.14523681922013	-0.0998065394115729	0.713050577572367	-0.0759183477950692	0.779904889686364	0.167721017804711	0.534674044992824	-0.198241914275406	0.46173249548967
LOC401399	brown	0.758598449736974	0.000657884878599878	0.758598449736974	0.000657884878599878	0.801788980901573	0.0001874197345367	0.664910862290186	0.00494923448735821	0.356781322377201	0.174936476218948	0.36101848682809	0.169503814103543	0.331991660627275	0.209025178214142	0.406900023659397	0.117781264908182	-0.170215713558419	0.528525195412771	-0.130988499301543	0.628709204865347	-0.239819224871076	0.370990573456374	-0.443398470241627	0.0853885145208365	0.093832877213192	0.729606262038897	-0.0594235295500826	0.82695776305261	0.217620982829995	0.418143996926709	0.118032216877401	0.66330245935108
LOC442620	brown	0.529169717315855	0.0350507739645285	0.529169717315855	0.0350507739645285	0.543020996680027	0.0297296434574124	0.794220984246948	0.000238422233832543	0.0678386854307602	0.802873643421708	0.632983883586284	0.00849148799671884	0.222457644896492	0.407612800185033	0.0267925372213318	0.921540428090732	-0.154936049108983	0.566678477179369	-0.464696576295834	0.0697500156260691	-0.386008175572957	0.139747279511063	-0.171431327815098	0.525540627915171	-0.14172390774105	0.600580602801265	0.0714434671121088	0.792606178086958	-0.114981134577488	0.671545645537568	-0.161585306592671	0.549931949191207
NKX6-2	brown	0.409761740876454	0.114972044238388	0.409761740876454	0.114972044238388	0.439778302317404	0.0882776201580464	0.574136944008581	0.0200288364330707	-0.0634569257820065	0.815394837596813	-0.3259587925553	0.21792361527607	-0.245471009961291	0.359474152274857	0.441755386197967	0.0866912604781277	0.000941511937438213	0.99723891080514	-0.0329136251463231	0.903685725883624	-0.242373346564117	0.365761204178702	0.067895739828566	0.802710895773759	0.527062186535802	0.0359196999231726	0.546089248017497	0.0286392303681683	0.683823223521197	0.00348867357040555	0.0475688366000886	0.861127998932936
SLC4A2	brown	0.305434271243271	0.24998380557837	0.305434271243271	0.24998380557837	0.646781437245877	0.00677352649004576	0.64877855594708	0.00654968117419752	-0.162351180892729	0.548017070849455	-0.313990966388197	0.236281356889862	-0.359059180032491	0.172001787861107	0.771004416933929	0.000471366316013616	0.236924706805534	0.376966359950198	0.0350764178500144	0.897386950227349	-0.224994884439712	0.402145018160117	-0.149416182970468	0.580743027299823	0.170806149386752	0.527074604775872	0.41503718892871	0.109916583657803	0.690179503419106	0.00308452826308542	-0.0577097842139961	0.831880966242438
ACAD9	brown	0.246220556394078	0.357961982431962	0.246220556394078	0.357961982431962	0.453840172548729	0.0774359605547496	0.103421795199339	0.70308858348025	-0.264325092559254	0.322527043819804	0.339650075809023	0.198070518967715	-0.0836809197351218	0.757996918820692	0.595906355665815	0.0148513030742223	0.371923035369752	0.156042683144139	0.209235911755193	0.436733518325546	-0.28939268155689	0.276971779441992	-0.235923463848328	0.379045639206543	-0.135321046268902	0.617296725048804	-0.097567334823137	0.719242791016916	0.277644843975787	0.297809560305052	0.382572160858048	0.143610343766295
FES	brown	0.519446442235464	0.0391959036449089	0.519446442235464	0.0391959036449089	0.703857876236175	0.00234224151872698	0.730294713845439	0.00131611066798358	0.111798930861968	0.680180619795846	0.359540035384588	0.171386482149553	0.0577005249178512	0.831907582192174	0.56982810951243	0.0212012844884492	0.160431416915748	0.552822478160411	0.0898931644917427	0.74058706069896	-0.211190093944176	0.432363827351462	-0.516487620327241	0.0405276319237721	0.0245573738813685	0.928069407008109	0.050931585205467	0.85140905240503	0.378072744645402	0.148777992371956	0.0380910987695734	0.888616841885729
HCST	brown	0.651090214162326	0.00629797814074582	0.651090214162326	0.00629797814074582	0.730371522106053	0.00131378575160274	0.347100709401809	0.187777555297591	0.359537550953686	0.171389657479797	0.575030641250673	0.0197920669855621	0.0316667140264013	0.907319619472189	0.0506160513082203	0.852320171367965	-0.369947502950615	0.158426175910347	-0.478588836169761	0.0607444896432568	-0.402027368938522	0.122673862060428	-0.072691366651164	0.78905914037073	0.0108791031237845	0.968103305900459	-0.214705599685585	0.42455985814833	-0.214387936262805	0.425262008337377	-0.159654231387818	0.55477307259597
LOC341511	brown	-0.443544201208655	0.085273651180401	-0.443544201208655	0.085273651180401	-0.364076941855661	0.165652977527307	-0.0528423559461158	0.845895413403676	0.113694586985349	0.675032153905145	-0.0075658911575322	0.977814677521275	0.339706477850805	0.19799125299336	-0.0841324014914242	0.756727849914606	0.263625465184546	0.323857216516502	0.0109962464346602	0.967760015931444	-0.263703735295636	0.323708247372519	0.343493607366714	0.192715993711758	-0.39348585616516	0.131586952117668	0.415659245741203	0.109330918997258	0.0143047144744132	0.958066911329917	0.0756967414110349	0.780532687299017
LOC388952	brown	0.631789919950619	0.00865499406216992	0.631789919950619	0.00865499406216992	0.549300221440171	0.0275310657395906	0.568908447054169	0.0214582472521855	0.236032383034099	0.378819143752943	0.109153744695045	0.687386900176422	0.318535499412795	0.229199693145947	0.294956062848994	0.267420134975862	-0.223461980484639	0.405443757411266	0.0884685169476249	0.744569556305403	-0.145550964419352	0.590676983713631	-0.27592081500457	0.300943671412373	0.344682376257295	0.191079204989434	0.211480643976729	0.431716063259237	0.521445069632136	0.0383151743162534	0.321141691241278	0.225199703795539
LOC389636	brown	0.632239346625377	0.00859315794406489	0.632239346625377	0.00859315794406489	0.353560290579381	0.179142617948928	0.433677886313325	0.0933031797118075	0.0288680727711276	0.915481921186331	0.079383099265543	0.770106253852892	0.341770663253881	0.195104464048441	0.182969751809579	0.497599212498521	-0.110251450896542	0.684393315728614	-0.0148201028671357	0.956557396777781	-0.236258487420262	0.378349200039239	-0.275817112888215	0.301132810985002	0.372803405834984	0.154988330981822	0.242408146885517	0.365690236679499	0.340762314999805	0.196511207797473	0.0383080842150816	0.887986057644726
LOC391040	brown	0.335898166803245	0.203389669707009	0.335898166803245	0.203389669707009	0.712820804062731	0.00193977043176431	0.000519342563227778	0.998476967894452	-0.00148609125592587	0.995641882490219	0.256272988263801	0.338027317528979	-0.378551372805833	0.148222377761486	0.472441830313397	0.0646170528611597	-0.0400880206157883	0.882814130778521	0.0304028079081472	0.911004800930683	0.00145717035739505	0.995726695312211	-0.253064225020961	0.344320393733665	-0.176365902779087	0.513504549260453	-0.338854309001552	0.19919106531226	0.0785839832517307	0.77236339306656	0.0108734430534665	0.968119892942263
LOC401905	brown	0.0782758605727936	0.773234157715261	0.0782758605727936	0.773234157715261	0.364342479659142	0.165321425333729	0.266432063172535	0.318540303017875	0.324817958715525	0.219633078232869	-0.144841703964946	0.592507354116792	-0.0253838703946903	0.925654663717097	0.502682539548891	0.0471951174503946	0.125280944944785	0.643864399955696	0.550383728369296	0.0271646258186281	0.360467536950238	0.170203780330271	-0.538515342025735	0.031387887619522	-0.0338784954927232	0.900875014132912	0.00439434736238094	0.987113559083831	0.489901444665188	0.0540674061443958	0.0923688486756442	0.733681189144249
LOC440767	brown	0.496452263526272	0.0504584270761258	0.496452263526272	0.0504584270761258	0.663122686402506	0.00510938411520724	0.805970087090713	0.000163369766914653	-0.0407443909279203	0.88090803687849	-0.1479285046988	0.584558263732897	-0.106338499921585	0.695084265423619	0.505063733683963	0.0459904204931633	-0.0557397362393974	0.837547706009561	-0.0912671233658463	0.736752100675873	-0.172230520232694	0.523582638148567	-0.176428641062903	0.513352347834715	0.197905448773699	0.462508570807498	0.335760227346171	0.203586970194609	0.55729510686399	0.0249142488044229	-0.0470474952505581	0.862636477293181
LOC442449	brown	0.0994914664101089	0.713920863886436	0.0994914664101089	0.713920863886436	0.24843913618576	0.353506999062046	0.388593287603454	0.136888083611668	-0.259739930053232	0.331302212096661	0.36381768229379	0.165977118765284	0.0561782482632819	0.836285691589631	-0.248343052963144	0.353699289819647	-0.412803591672201	0.112037634390924	-0.486621641695211	0.0559444462537884	-0.484229506279611	0.0573435151201636	0.45292142028967	0.0781133524207368	0.0390227605359035	0.885908916139309	0.55400366285614	0.0259673708104432	0.132121699313541	0.625716460888629	0.271958371299606	0.308220586807798
LRG1	brown	0.661270748714245	0.0052795876170829	0.661270748714245	0.0052795876170829	0.698767411131088	0.00259934901672247	0.379042020183764	0.147654272457693	0.159166377472386	0.555999021692583	0.726286908249199	0.00144216720314026	0.311101572529733	0.240854458561126	0.275265516604684	0.302140033938289	-0.107536125352197	0.691806288168989	-0.16886499423513	0.531850432938965	-0.339369609487406	0.198464985039797	-0.376540115310548	0.150566631137027	-0.0556913761787097	0.837686906494843	-0.201772201062568	0.453628793646661	-0.0126250853557866	0.962987257759922	0.25256621759994	0.345303004222804
TIMM44	brown	0.652090807370001	0.00619144874616328	0.652090807370001	0.00619144874616328	0.762396619612394	0.000595281656527028	0.290696225703195	0.274715483407548	0.0880339191596041	0.745785655417283	0.479433308398511	0.0602261186899682	-0.210441008970927	0.434036170694592	0.266153250280217	0.31906621122411	-0.149941937039382	0.579397182616242	-0.33008485055808	0.211812030433272	-0.224624002907816	0.402941824106462	-0.173335619918056	0.520880676038225	-0.183793945884713	0.495630653845493	-0.355790624845509	0.176223130958909	-0.166299830269674	0.53819120604574	-0.351013054416944	0.182515761817129
VPREB3	brown	0.653623970864984	0.00603100994099944	0.653623970864984	0.00603100994099944	0.831720763303599	6.48551923267543e-05	0.477238507942754	0.0615801774205028	0.0754569756688519	0.781212072442175	0.59383703706466	0.0152928727060753	0.111484130309205	0.681036886204353	0.346177671120807	0.189033299396113	-0.200917304238065	0.455584623249047	-0.133621604631811	0.621763674223291	-0.21450816200446	0.42499619549641	-0.341269656315459	0.19580259558414	-0.0744508865745576	0.784064475499709	-0.0990438113405217	0.715157933383421	0.137021098590262	0.612840716951996	0.135436700153041	0.616993185343907
ZCSL3	brown	0.455883308807506	0.0759447984347485	0.455883308807506	0.0759447984347485	0.767715930020563	0.000515914755894252	0.2208456195075	0.411107061321035	-0.0678375587592211	0.802876857328325	0.181939639360163	0.500064785623418	-0.27815374546841	0.296888144859433	0.744000242323333	0.00095100641353328	0.241011557820304	0.368544257153225	0.0784794228044681	0.772658855783176	-0.12153324449346	0.6538881057295	-0.445619527045632	0.0836499105320709	-0.115788312946048	0.669361409701717	-0.278358009381819	0.296518781894639	0.214345003014727	0.425356952395009	-0.00677640228636046	0.980129231144128
ZNF628	brown	0.658350890070654	0.00555712004324117	0.658350890070654	0.00555712004324117	0.766337458758062	0.000535591899155154	0.185557632664501	0.491430593857462	0.146918133194172	0.587155306008652	0.502408053498581	0.0473354836025403	0.13475750859381	0.618776589497617	0.300491341219398	0.258118996088804	-0.239016554071922	0.372642443893824	-0.183798572465599	0.495619613852449	-0.195698683727819	0.467614564716172	-0.249013756514545	0.352358240398398	-0.145202229565775	0.591576666119319	-0.332922539196338	0.207673283227579	-0.0282816960480644	0.917193131870702	0.136410803698776	0.614438909377348
PRSS3	brown	0.696520643987212	0.002719858893532	0.696520643987212	0.002719858893532	0.824080190707022	8.66128219492518e-05	0.594063277506074	0.0152441029938989	-0.103874086437847	0.701845419044129	0.313266173408833	0.237423341008029	-0.248720398964458	0.352944447028997	0.744538358626202	0.000938575256358341	0.294578427571195	0.26806204329999	-0.0198007775921483	0.941977406151401	-0.255076377255941	0.340366412441221	-0.508894516998848	0.0441007382714663	0.0591204320186493	0.82782805936039	-0.0726771221227909	0.789099607341257	0.329593675408273	0.212533736842636	-0.166702170698273	0.537194446933075
LAMC2	brown	0.632329090195626	0.00858085222372853	0.632329090195626	0.00858085222372853	0.841942634406658	4.30426122973403e-05	0.698995579510093	0.00258735639300074	0.367680109713615	0.161191806505007	0.397197511618285	0.127660777196816	0.156730070406826	0.562138819077672	0.214297865267573	0.425461207083464	-0.343670710463939	0.19247156671988	-0.49251098934443	0.0526075792133651	-0.344420623783483	0.191438823691292	-0.181340437137833	0.50150161820088	-0.126710546775079	0.640055742889569	-0.0670249830565771	0.805195552677097	-0.0249108810279837	0.927036505502698	-0.0747358789192581	0.783256219143685
FAM64A	brown	0.692804651187393	0.00292905694700699	0.692804651187393	0.00292905694700699	0.577615375046172	0.0191194615156695	0.644662756766597	0.00701760779656952	-0.0290024591892846	0.915089792911024	0.23682850481924	0.377165870686127	-0.0141445978432318	0.958535902328866	0.627457366319483	0.00926935042083767	0.342737056102192	0.193762419362992	0.113698972930301	0.675020257539644	-0.281387214073857	0.291073252373566	-0.528960223218868	0.0351364281942485	0.324290675410634	0.22042605529428	-0.0132831919646056	0.961059225820542	0.360509461818811	0.170150448499908	0.0480949264601534	0.859606237012084
FLJ23867	brown	0.729808518683244	0.00133090535921328	0.729808518683244	0.00133090535921328	0.916441970767927	6.10045062456111e-07	0.773130791652992	0.000444286440374181	0.128746954604272	0.634645003280877	0.498261354370329	0.0494940907109785	0.161013557440619	0.551363371415782	0.437934273150854	0.0897758331121042	-0.0914760555723829	0.736169441629109	-0.424480399198753	0.101260118029328	-0.422968317861994	0.102612714710149	-0.350442537461009	0.18327694967352	-0.176155960956543	0.514014014259346	-0.113020202477705	0.676862200044278	0.00532871276525404	0.984373812786753	-0.0860990049414384	0.751206761288115
HIVEP3	brown	-0.135590070227102	0.616590747154691	-0.135590070227102	0.616590747154691	-0.420143591422239	0.105173576254875	-0.146281293184017	0.588794662201586	-0.253966978550304	0.342543230232464	-0.28678920034638	0.281511571308307	0.301838170132826	0.255886399020223	-0.161002499661326	0.551391071523665	0.0204717891732229	0.940014368996862	0.0676519503675031	0.803406358187757	-0.374936116131668	0.152454081193408	0.383955087568748	0.142046900895588	0.504926617387147	0.04605916083715	0.562949611206571	0.0231819239353132	0.351740760853686	0.181547873952822	0.653254270892669	0.00606939052699085
Kua-UEV	brown	0.175826125756165	0.514814895349362	0.175826125756165	0.514814895349362	0.298468514655207	0.261494627080837	0.332296861305383	0.208581319860543	0.129501717616737	0.632643974130646	0.154094271233979	0.568813908225603	0.211219303696876	0.432298683350728	-0.0143230492463188	0.958013208528179	-0.353811500577449	0.17881220160049	0.0466357988211776	0.863828017608691	0.0810665864242934	0.765356844303619	-0.138669596426681	0.608531942535881	0.0481012990751937	0.859587806482232	0.115565685619566	0.669963595128585	0.26445066146239	0.322288640289946	0.251082411732325	0.348240073106455
LOC203076	brown	0.526557692900202	0.036130094643067	0.526557692900202	0.036130094643067	0.772238987330761	0.000455483138306577	0.522690820823312	0.0377738105872313	-0.0261512001126377	0.923413329858191	-0.0140530221213975	0.958804138726401	-0.345846990230493	0.189484506650828	0.853209850936699	2.64698129972065e-05	0.348605393683563	0.185742252420525	0.150564898292844	0.577804188770602	-0.120390536503138	0.656955585487345	-0.481097871526478	0.0592138777525176	0.0130753986507717	0.961667969255296	-0.118921128031293	0.660907610974575	0.419137061751269	0.106096860855137	-0.172073205543904	0.523967790004444
LOC352909	brown	0.591799725591046	0.0157375505457679	0.591799725591046	0.0157375505457679	0.865959040222952	1.45188864401509e-05	0.436661549218335	0.0908204140830881	-0.0668113536004592	0.805805400621711	0.679434773418201	0.00379178943042405	-0.0307345752371059	0.910037296674518	0.210281468727644	0.43439277486389	-0.290823211577524	0.274496281882385	-0.527179378583262	0.0358709588350939	-0.501725542020905	0.0476858541970954	0.00275306570883854	0.991926434569499	-0.233266561515803	0.384593494491522	-0.101227869270613	0.709128754103294	-0.103409804470789	0.703121550722929	-0.0170525561875067	0.950020451931338
MAG	brown	0.665579361801442	0.00489040592360168	0.665579361801442	0.00489040592360168	0.941927501555318	5.11849232249484e-08	0.527546867766689	0.0357184414047414	0.279268561975973	0.294875585310239	0.287118267383513	0.280935304481862	-0.100810122335626	0.710280722526843	0.560462980593117	0.0239319239850411	-0.100534811845495	0.711040233538609	-0.130787500938793	0.6292406028959	-0.143561451534099	0.59581710145054	-0.393768862389511	0.131284700280361	-0.0731143312338788	0.78785778024969	-0.179923871718863	0.504906114422394	0.186827338637713	0.488417452609654	-0.127158294614363	0.638864605382216
MGC31957	brown	0.43816564722809	0.0895868599286085	0.43816564722809	0.0895868599286085	0.793745896154951	0.000241973269329976	0.308935427009849	0.244318892843739	0.0849169349523676	0.754523993942183	-0.0536659069097198	0.843521060597357	-0.349803831472823	0.184131589321167	0.584192364387301	0.0174877055153703	-0.0744070763979661	0.784188742309894	-0.0126845931098399	0.962812911915488	0.0806076261286531	0.766650881701952	-0.316933235492111	0.23168098422374	-0.0548542669520601	0.840097168930106	-0.181425129275739	0.501298416405538	0.261681697976266	0.327569440212892	-0.149419005430221	0.580735798793788
PAX8	brown	-0.641723249414383	0.00736777941363463	-0.641723249414383	0.00736777941363463	-0.553280917013428	0.0262031177087	-0.394905419540041	0.130075663918583	0.08663726312676	0.749697600541793	-0.272319071087441	0.307553933890297	0.21475087700837	0.424459828034548	-0.27816852155341	0.296861416643295	-0.0166982027163671	0.951057860588388	0.450137123586186	0.080192329515631	0.431415928825499	0.095217323262434	0.117148975182989	0.665685064024908	-0.311954635302605	0.239498584705411	0.0883633128082662	0.744863888594805	0.0691586516704064	0.799110397247087	0.358771226163853	0.172370956937274
PCNA	brown	0.632737032494754	0.00852509052506972	0.632737032494754	0.00852509052506972	0.821613339122863	9.48177654230707e-05	0.171460601569684	0.525468849744134	0.0252522262109566	0.926039243284307	0.605576743502904	0.0129180046793631	-0.173551690381611	0.520353131656401	0.424012670578768	0.101677160016373	-0.0398015885509596	0.883646116632845	-0.153821967645245	0.569505420961619	-0.19631212948272	0.466192402562684	-0.333136921874621	0.20736273937479	-0.185493164782731	0.491583818715147	-0.429094932549327	0.0972102642686896	-0.0854430922996703	0.753046942764983	-0.0520062353819868	0.848307277467206
CHKB	brown	0.621658866599795	0.0101449457360683	0.621658866599795	0.0101449457360683	0.65870059243933	0.00552327965118959	0.227256634061613	0.397304054678045	0.11387360868344	0.674546637005319	0.458103637475512	0.0743479974309906	-0.244396314846582	0.361648497348465	0.305282845454032	0.250230635771499	-0.0931114017940218	0.73161355184495	0.085577951862049	0.752668488311465	0.0438566860546074	0.871878461847782	-0.542204317145993	0.0300251410157296	0.203669982445986	0.449302138264284	-0.269448510474238	0.312882830064478	0.10849949864538	0.689173188234292	-0.152604186565145	0.572602316480039
CTCF	brown	0.559909590319854	0.0241013416084982	0.559909590319854	0.0241013416084982	0.755752730848245	0.000708251595567539	0.806199451274776	0.000162128452322228	0.101511213319992	0.708347747627155	0.585775399914434	0.0171116184507048	0.178926280792274	0.507310141233901	0.183838595924548	0.495524114346264	-0.197695926057423	0.462992172203953	-0.562026760356146	0.0234581260736772	-0.416256378381197	0.108770782994804	-0.234883700944031	0.381211528643407	-0.194128887595969	0.471263549600031	-0.0111170493808156	0.967406006913444	-0.115545729649964	0.670017583308486	-0.111018800632225	0.68230326476947
SPDEF	brown	0.398295369194626	0.126515136915722	0.398295369194626	0.126515136915722	0.728054753404237	0.00138540347771741	0.295436561780469	0.266604735550551	0.0432657326662015	0.873591863504018	-0.0300491512200312	0.912036268272071	-0.269079966442486	0.313570878776232	0.736468702279674	0.00113962209878065	0.188541015591813	0.484364801539538	0.120582981895771	0.656438624759949	-0.0894018233148546	0.741959876241645	-0.262591066875761	0.325829678703079	-0.129839091602019	0.631750298399721	-0.0617344274368108	0.820328660402165	0.379444867688698	0.147188933362155	-0.0443735091832419	0.870380429724439
P2RX4	brown	0.837463574742398	5.16886607379545e-05	0.837463574742398	5.16886607379545e-05	0.773805331259716	0.000435969125837148	0.372128184491262	0.155796561420644	0.294625616651983	0.267981779476971	0.568878490327633	0.0214666576797907	0.21264802508724	0.429118498042078	0.220295832891955	0.412302390390038	-0.276993062912098	0.298992147644854	-0.233315678293366	0.384490536081305	-0.314803002705485	0.235006015417105	-0.364500396578453	0.165124459595073	0.166525884743515	0.537631076724322	-0.284801173343789	0.285008163323205	-0.0479478206680312	0.86003170723404	0.0447350002599306	0.869332878839222
TP53I3	brown	0.636818588568112	0.0079828258523581	0.636818588568112	0.0079828258523581	0.894549421474184	2.92986164660812e-06	0.342744996931168	0.193751416798689	0.0557316274818784	0.837571046090794	0.459200986749736	0.0735678633818135	-0.0234770530609066	0.931226623483045	0.5184031901996	0.0396616407910074	-0.06490850385159	0.811242057709658	-0.195259964182979	0.46863296381656	-0.250042049331126	0.350307762252069	-0.303300134532011	0.253476472365781	-0.233598979435326	0.383896973539435	-0.331492188322541	0.209752878470136	0.0161160249581508	0.952762409084825	0.00330815017596259	0.990298674276157
ABAT	brown	0.701101737894336	0.00247875494176012	0.701101737894336	0.00247875494176012	0.972755479463754	2.78010125335059e-10	0.656970401171935	0.00569232974315741	0.0178386230500915	0.94771942581384	0.278311808015003	0.296602302239619	-0.210992841079416	0.432803875578918	0.54068775906237	0.0305798041525309	-0.134236836173199	0.620145110144471	-0.30119506511638	0.256950963686386	-0.307163900480403	0.247175154710588	-0.253499262663326	0.343463326099011	0.0643572931817394	0.812818451687714	0.0327867646059831	0.904055356924767	0.263216497676231	0.324636236760117	-0.153724023062665	0.569754237529283
HOXC4	brown	0.69798916328388	0.00264059272211845	0.69798916328388	0.00264059272211845	0.727797836015371	0.00139353777230671	0.821456863726081	9.53593220629551e-05	0.223675125591177	0.404984221688213	0.443975624738851	0.084934258198419	0.476667896773373	0.0619358410987438	0.186959910305465	0.488103357573613	-0.279041155814295	0.295285457265179	-0.492010213165258	0.0528854305046149	-0.459116690819815	0.0736275800852886	-0.174895285270341	0.517078192950828	-0.0981535121602488	0.71762019830081	0.0893423774886077	0.742126018437244	0.0419820912453636	0.877315440072551	0.0854028872332638	0.753159779870255
PHC1	brown	0.654535281676995	0.0059372279901027	0.654535281676995	0.0059372279901027	0.882255909254281	6.12926067864789e-06	0.726174285280516	0.00144584666852599	-0.0716136174995438	0.792122315414	0.332569647437914	0.208185116081085	-0.232432967582385	0.386343153141568	0.456432526739489	0.0755475264546783	-0.0969532839349964	0.720943746349673	-0.395777468660921	0.129153218520765	-0.49210888077797	0.0528305998098275	-0.0346845605673874	0.898527754220028	0.0526430103612566	0.846470327807577	0.137000035504545	0.612895848126378	0.261602751008538	0.327720729869871	-0.198793065098193	0.460462634009451
CABP2	brown	0.0045853284825805	0.986553552317102	0.0045853284825805	0.986553552317102	0.271042705039045	0.30991674849491	0.0524318552661042	0.847079380120169	-0.124384572143633	0.646256712680851	0.354686682307532	0.17766421934828	-0.129990774223053	0.631348659307972	0.443695430431677	0.0851545713965766	0.447693311310525	0.0820496807860007	0.145006677133644	0.592081405907434	-0.303773811400379	0.252698675708033	-0.0796655654395495	0.769308828027173	-0.394861858133313	0.130121861424212	-0.133824169905136	0.621230581334151	0.041245097580496	0.879454400347801	0.176961232443654	0.512061136017119
CTSLL3	brown	0.500402607282376	0.0483704890934347	0.500402607282376	0.0483704890934347	0.535987778429005	0.0323483997717701	0.438498022876817	0.0893158919159945	0.0203510686115556	0.940367512127069	0.680892505160923	0.00368884187894188	-0.00887942758195841	0.973964143774113	-0.0989577358869944	0.715395874333348	-0.266333091535373	0.318726929604096	-0.585166787780972	0.0172554570319411	-0.22849963530532	0.394656935585144	-0.106953964760609	0.693399062329734	-0.302967781085036	0.254023092655959	-0.274793994349078	0.303002616300672	-0.420205645116974	0.105116840500144	-0.367573633746912	0.161322469666855
GGT1	brown	0.674976147474859	0.00412108861967894	0.674976147474859	0.00412108861967894	0.909777611378626	1.02511639889643e-06	0.729134784196737	0.00135163079702532	0.0757774837470682	0.780303934358733	0.597032139156524	0.0146152903865704	0.1926250623062	0.474772215872223	0.427821469499456	0.098316214204126	-0.0801650718551063	0.767899210126922	-0.432815617278559	0.094029600611485	-0.510029803075002	0.0435520444088039	-0.248271358863854	0.35384280900985	-0.256682897298145	0.337228154822382	-0.0367656218954261	0.892471396666179	0.027351866186732	0.919907330489431	-0.04031543476889	0.882153653226486
IHH	brown	0.637036598995176	0.00795465052171768	0.637036598995176	0.00795465052171768	0.871417762820009	1.10180626801011e-05	0.647845413285705	0.00665352659986461	-0.000798809323321083	0.997657401038502	0.700882544653317	0.00248988230260068	-0.013533646706988	0.960325529907836	0.245525871372258	0.359363351620009	-0.213074190029304	0.42817224405694	-0.524786776431016	0.036876019096598	-0.449322723033984	0.0808078913876466	-0.149204464864424	0.581285357999139	-0.17932961307941	0.506337535650285	-0.069681135647464	0.797621926060297	-0.0882112234078983	0.745289451462646	-0.107779154426759	0.691141725503178
LOC284570	brown	0.604590771003507	0.0131055636955658	0.604590771003507	0.0131055636955658	0.907572280734631	1.20664347532344e-06	0.310752937225738	0.241409964534223	-0.0127101325722557	0.962738086871053	0.515442580505476	0.0410060244000779	-0.260360049619639	0.330107476730738	0.377307361328314	0.149669415831855	-0.198253727665406	0.461705259027295	-0.323547607784955	0.221546639114819	-0.259520064614495	0.331726404798328	-0.189348038991223	0.482461908761021	-0.140041737835449	0.604954669464726	-0.292860802583038	0.27099352733586	-0.0463922080505548	0.864533152770085	-0.0665024667227327	0.806687365356829
LOC402523	brown	0.698505644342275	0.00261316292568336	0.698505644342275	0.00261316292568336	0.87846470810626	7.57202118884704e-06	0.647983224186644	0.00663810828408027	0.0780106578346469	0.773983832339321	0.145664581155892	0.590383990793632	-0.19319503768483	0.473440875053459	0.487989065934811	0.0551561067002363	-0.202292334486319	0.452440896498963	-0.136583672743515	0.613986047986497	-0.142955108984993	0.597387243642728	-0.258354552120354	0.333980262747997	0.223645388013709	0.405048318585668	0.075367268904567	0.781466298054639	0.40724690478028	0.117438227067299	-0.0388036051751524	0.886545797777087
LOC440403	brown	0.559231793875134	0.0243100994682413	0.559231793875134	0.0243100994682413	0.812415898905741	0.000131345611761826	0.238038466195452	0.374660775016708	-0.0611799785339606	0.821918144752679	0.457635583986832	0.0746825663364714	-0.252792950205263	0.344855445085483	0.647139817391589	0.00673291604278213	0.220674172252874	0.411479620444135	-0.048478275360517	0.858497657426099	-0.180788122681007	0.502827735185679	-0.44366157849152	0.0851812164703035	-0.262138564992586	0.326694715906215	-0.46177951566121	0.0717581148457856	-0.0160673862413274	0.952904826353198	-0.0990498757115041	0.715141170388118
LOC442481	brown	0.604423566386815	0.013137581043226	0.604423566386815	0.013137581043226	0.863970938230525	1.60065141825882e-05	0.573435336651182	0.0202162451724225	0.113411326721228	0.675800617048586	0.312765348310447	0.238214459875666	-0.0567245724049181	0.834713923429234	0.309229337601263	0.243847014459583	-0.361252932095488	0.169206539983031	-0.211913394424077	0.430752198441869	-0.0341377884058746	0.90011986877909	-0.363056474958491	0.166931269628518	0.0324673892423576	0.904985996209032	-0.093079737536222	0.731701685672944	0.162548006203583	0.547525431293831	0.00972487795215837	0.971486049340201
LOC51035	brown	0.531715519646084	0.0340224733304673	0.531715519646084	0.0340224733304673	0.630917510666338	0.00877603302319992	-0.0300417182901686	0.912057948410399	0.173211769115195	0.521183172807661	0.667797033525816	0.00469924619492534	0.0014720476668888	0.99568306642022	0.0448195182731159	0.869087986703713	-0.319384293102012	0.227892068178053	-0.234619807054464	0.381762306752598	-0.00698425300743459	0.979519857671365	-0.258924553274577	0.332876906360868	-0.274082841917975	0.304306313869377	-0.544925086171183	0.0290493008116422	-0.374571935541895	0.152884833505281	-0.0142107459083243	0.958342149214835
MCOLN1	brown	0.660882946005299	0.00531579627109936	0.660882946005299	0.00531579627109936	0.947163464188885	2.6791306395125e-08	0.618425032268342	0.0106608438751587	-0.0448897093043779	0.868884615677774	0.437056323287404	0.0904954824213222	-0.00136833419422897	0.995987214650359	0.556333931062388	0.0252183328291216	-0.0445138192683653	0.869973806522074	-0.32295081181067	0.222449256645272	-0.485908204481622	0.0563590413155806	-0.160717767992112	0.552104543046089	-0.182069683145712	0.499753208843345	-0.0555223371796446	0.838173506880308	0.16926930564445	0.530854101894811	0.0949670425213501	0.726454114859598
ACVR2B	brown	0.411155153813783	0.113621266057679	0.411155153813783	0.113621266057679	0.772027786551602	0.000458168568398888	0.124981041499978	0.644664443324919	0.0600736600370843	0.825091654677216	0.0778537654082841	0.774427423776143	-0.347647755527293	0.187035913707088	0.439727651203812	0.0883185320563705	-0.188409890173316	0.48467432496489	-0.141044392788293	0.602345985001949	-0.0779762662689439	0.774081064086205	-0.130674343052587	0.629539843965977	-0.0605935085168674	0.823600133475571	-0.229758310355376	0.391986119937502	0.117276656197874	0.665340449744247	-0.0418174573339798	0.877793184890085
ADCY1	brown	0.436851589133478	0.0906638917990308	0.436851589133478	0.0906638917990308	0.758093341279903	0.00066660319403287	0.212387067512365	0.42969845903138	0.0475455016350138	0.86119550805092	-0.0067736583469837	0.980137275851988	-0.22607458990374	0.399830151589895	0.524318501680627	0.037075189815723	-0.104375996451766	0.700466702046795	-0.119601978605904	0.659075387926686	-0.101774087634693	0.707623407216492	-0.190616098421451	0.479479239776687	-0.061855102882948	0.819982796787783	-0.183367017812288	0.496649895355821	0.175976781098146	0.514449013926062	-0.0761213028716604	0.77933004192776
C18orf30	brown	0.484607417340456	0.0571207909795016	0.484607417340456	0.0571207909795016	0.874086349734825	9.58414589836966e-06	0.761011252747618	0.00061752149656008	0.0408379514299777	0.880636387622825	0.102428770364259	0.705820475614402	-0.13856575420283	0.608803007019228	0.590155635320118	0.0161036942236023	-0.0452588815615387	0.867815105548613	-0.237607015924249	0.375552996687797	-0.307421557227622	0.246758446125634	-0.142408190205512	0.598804937296606	-0.106677897674296	0.694154795024804	0.165029213606601	0.541344434247044	0.373887086479582	0.153697096014139	-0.0733089166145052	0.787305243393809
C21orf53	brown	0.573770823322896	0.0201264637824971	0.573770823322896	0.0201264637824971	0.684458644075586	0.0034464506184681	0.27719257202234	0.298629864508751	-0.135286989003862	0.617386121203766	0.320822506497265	0.225687194615531	-0.278656715175727	0.295979134802585	0.0767514227435831	0.777545981405512	-0.371682266194284	0.15633187275919	-0.606348389617706	0.0127726891832456	-0.392873573410837	0.132242509750153	0.0955024913246128	0.724967385140758	0.109481432307571	0.68649279619232	-0.0604469164411172	0.824020670475205	-0.12378379992221	0.647861924629612	-0.287585763549437	0.280117842253318
C6orf27	brown	0.66527044811184	0.0049175206219772	0.66527044811184	0.0049175206219772	0.947423200301927	2.59009135340481e-08	0.465678385977791	0.0690834364527522	0.0268193982515493	0.921461993981592	0.564809207135845	0.0226329684690873	-0.118217944062465	0.662801831358675	0.395272600079532	0.129686712450423	-0.188210848035206	0.485144348610644	-0.388766453938674	0.136698000353698	-0.326396922525589	0.217269369916924	-0.255348571929011	0.339833528250513	-0.140893675709284	0.602737829635227	-0.218756851652697	0.415658105207259	-0.03725994039014	0.891033624818687	-0.067381148935709	0.804179040218281
CA5BL	brown	0.457566368485012	0.0747321346391282	0.457566368485012	0.0747321346391282	0.798537977831391	0.00020808784376419	0.780645278161202	0.000358643420197659	0.0143360602892199	0.957975099105356	-0.0647618850380592	0.811661303177794	-0.190145130331925	0.480585984070245	0.658760475713869	0.00551750134491475	0.0653087216857736	0.810097909957682	-0.131714161614662	0.626792127000263	-0.197495368448302	0.463455315543087	-0.274842846047464	0.302913181692659	0.00349623377795786	0.989747135387645	0.17503675429199	0.516733922633456	0.429867601679036	0.0965435505339858	-0.132770124696605	0.624006447620782
CAB39	brown	0.637403427315201	0.0079074202208174	0.637403427315201	0.0079074202208174	0.917490202414261	5.60040464352278e-07	0.431621522559217	0.0950421997552875	0.119051392221042	0.66055691964592	0.287469641204803	0.280320759312833	-0.215799595319053	0.422146345976947	0.585688509522898	0.0171320967751115	-0.0572886385805947	0.833091726862114	-0.0442802268451978	0.870650781834434	-0.108906005416763	0.688063121023904	-0.447248614827895	0.0823909593028395	0.0184571920274814	0.945908981853472	-0.192291916322456	0.475551218094037	0.212511502141968	0.429421860860061	-0.0777302030745637	0.774776825084728
CRADD	brown	0.480647804713667	0.0594863244835925	0.480647804713667	0.0594863244835925	0.719135265375217	0.00169148990766	0.0283805635519347	0.916904584861768	-0.0458787834721122	0.866019703486425	0.256548779318455	0.337489513771938	-0.26267726184955	0.325665051877394	0.52174217876066	0.0381855324496038	0.0413786598068818	0.879066707280841	-0.062727261027192	0.817484063423799	-0.174000424804193	0.519258311296666	-0.161511171799367	0.550117460097508	-0.213087737202389	0.428142181695682	-0.311977561896304	0.239462210826727	0.0625090603890353	0.818109054760718	-0.044935080098174	0.868753162741439
DCAKD	brown	0.419090284879634	0.106139907229685	0.419090284879634	0.106139907229685	0.690280265271948	0.00307844042184703	0.143585562672709	0.595754699499389	0.0318387631977572	0.906818109699805	0.126437617595988	0.640782217288684	-0.0937125642907141	0.729940882860947	0.52002390724803	0.0389398838812569	0.0249649971422217	0.9268783949171	-0.146848465467364	0.58733455348499	-0.210343612003413	0.434253854419163	-0.12655155619365	0.640478901860063	-0.253078430274502	0.344292388841316	-0.150918359868847	0.576901155965126	0.0796379387887701	0.769386810843555	-0.0654876020309667	0.809586640985446
DHH	brown	-0.332171323969764	0.208763817393622	-0.332171323969764	0.208763817393622	-0.428772105359209	0.0974897873517801	0.0279013597577254	0.918303241832062	-0.182678433091866	0.498295900046488	-0.502176949820166	0.0474539061421721	-0.153843601644832	0.569450468568707	-0.314520655950855	0.235448962682671	-0.225032568593247	0.402064104111386	0.200382486546923	0.456810316073848	0.341041217733806	0.196121453585837	0.143210667083305	0.596725264593317	0.553221111949611	0.0262226982486209	0.476292654571066	0.0621705509508141	0.356494105812673	0.175308852300842	0.250504692423162	0.349387420872438
DLX3	brown	0.626154720548805	0.00946064704503673	0.626154720548805	0.00946064704503673	0.94215571150962	4.98239581069662e-08	0.455551559027318	0.0761854978911491	0.0696756853278403	0.797637449763355	0.225157352631308	0.401796234257276	-0.202872927014934	0.451116766931823	0.5380526049768	0.0315620918265836	-0.148368778456913	0.583428078150947	-0.272331003448565	0.307531894742428	-0.265293697104414	0.320690708391114	-0.18073226573132	0.502961940306989	-0.0652437900512542	0.810283512893706	-0.137238911728293	0.612270720229794	0.164543651430545	0.542551589836997	-0.102083276734063	0.706771748856479
EFEMP2	brown	0.658862887760417	0.0055076305102586	0.658862887760417	0.0055076305102586	0.967282324649456	9.8688791958221e-10	0.610978238035067	0.0119275026102393	0.068392000477578	0.8012956336728	0.246561536805938	0.357275250854183	-0.180445204816261	0.503651914454763	0.610237907903674	0.0120596147203972	-0.0721551929291147	0.790582692370578	-0.184779284351249	0.493282064271704	-0.226867818600245	0.398134030803691	-0.344714462636196	0.191035152268038	-0.00581215182173432	0.982956335198461	-0.0628273796831856	0.817197328370161	0.268271441676846	0.315083438098935	-0.067300902987203	0.804408039935959
EPHA10	brown	0.603560501241066	0.0133038215821869	0.603560501241066	0.0133038215821869	0.841440455808081	4.39471860435853e-05	0.187761763955284	0.486205632896144	0.0184966513862896	0.945793499494357	0.38856697246733	0.136916985350025	-0.167625866474195	0.534909203756997	0.343031992855413	0.193354037483798	-0.233143410899061	0.384851708190029	-0.317379480858863	0.230988227552826	-0.219895590544181	0.413173734398184	-0.170345355289269	0.528206535263356	-0.169583761067735	0.53007978198144	-0.370616368105838	0.157616464014324	-0.103540285719544	0.702762832970671	-0.0876117519263115	0.746967510057623
FLJ40296	brown	0.571067163755259	0.0208588440666494	0.571067163755259	0.0208588440666494	0.783690799324013	0.000328064997674635	0.0793139879391697	0.77030139386552	0.0369162274909131	0.892033312668868	0.330051154943208	0.211861490666792	-0.340502562024825	0.19687465365063	0.428842930564841	0.0974284139102	-0.0914598980596413	0.736214496039366	-0.139142225283273	0.607298819814574	-0.104407908249126	0.700379071814123	-0.202916597887994	0.451017247696642	-0.126664611897758	0.640177989491971	-0.377043689331529	0.149977343840461	-0.0127578661226797	0.962598238780257	-0.202893839533642	0.451069109125661
GPR45	brown	0.57351586735043	0.0201946657306873	0.57351586735043	0.0201946657306873	0.840305860546635	4.60496195655926e-05	0.268142939293613	0.31532422710356	-0.0324422664418188	0.905059207368274	0.639576666056445	0.00763215116172865	-0.143310138114921	0.596467682299881	0.315393968160303	0.234080601760842	-0.151657748736407	0.575014059633026	-0.408071777174304	0.116625289889505	-0.400430511123755	0.124307446658897	-0.0882943515918233	0.745056841098235	-0.244181299101961	0.362084398412379	-0.330317710422718	0.211470428699537	-0.173274319058225	0.521030388986746	-0.0825101557142597	0.761290509170326
HP	brown	0.743542669507916	0.000961682674672917	0.743542669507916	0.000961682674672917	0.893751226795063	3.08192160938263e-06	0.649741336295834	0.00644389433578953	0.0893418644613957	0.742127452318057	0.54819939026958	0.027907222905746	-0.100823171608129	0.710244729269202	0.4351860742068	0.0920422222004692	-0.0244901794960609	0.928265752411984	-0.37881558214679	0.147916274189228	-0.380286323517366	0.146220159310281	-0.295773416907297	0.2660340040629	-0.148704919442044	0.58256581153717	-0.201042746208245	0.455297374091342	-0.0268272187027505	0.921439158420438	-0.266923992850882	0.317613635380095
ITGA5	brown	0.366257677442251	0.162943222671908	0.366257677442251	0.162943222671908	0.418763088974774	0.106441352579572	0.349890575743821	0.184015365151023	0.0348634699798667	0.898006876628188	-0.0808112830266698	0.766076600026792	-0.302725787784363	0.254421555839592	0.269432765789009	0.312912206344782	-0.0995627223958918	0.713724013514303	0.149147888426302	0.581430318110087	0.426513718196019	0.0994611903118507	-0.582262867518713	0.0179547500446317	0.301083977770644	0.257135128248388	-0.162556962885079	0.547503063481576	0.162276392150738	0.548203932484716	-0.270568840532228	0.310796670036959
KCTD19	brown	0.624554524614551	0.00969989296723466	0.624554524614551	0.00969989296723466	0.874643307049786	9.3056117355114e-06	0.217603890326826	0.418181463771995	0.255702953969488	0.339140455405134	0.409248448705849	0.11547244379303	-0.0692661349117603	0.798804141967119	0.379825196348695	0.146750520460105	-0.250892381958252	0.348617236368539	-0.18631477083222	0.489632762119445	-0.093838965524033	0.729589330113938	-0.298901326487497	0.260770097120258	-0.15471565816898	0.56723723718741	-0.364806839695411	0.164742688352428	-0.0233115757143328	0.931710313815467	-0.071409513646242	0.792702741255153
LOC253662	brown	0.349458574843572	0.184594658905416	0.349458574843572	0.184594658905416	0.512282509046484	0.0424784490114009	0.657363287337888	0.00565358464071264	0.38191448847164	0.144357956604876	0.475372208432592	0.0627490429969108	0.454448068348689	0.0769901017522926	0.244836740365333	0.360756535894757	-0.00480352300266639	0.985913755936621	-0.0562249911590706	0.83615119002693	-0.190508863261714	0.479731126754639	-0.434390353658973	0.0927059809112526	-0.306810122645233	0.247748032351768	-0.0574328646385685	0.832677048543299	0.0382630134340769	0.888117074800572	0.054606679039897	0.840810297290302
LOC389089	brown	0.431681435829109	0.0949912090943072	0.431681435829109	0.0949912090943072	0.563528082112075	0.0230100724294892	0.47981254791785	0.0599943876147715	0.0900013504703102	0.740284885633167	-0.290944963194682	0.274286215293087	-0.21782813346994	0.417690061354472	0.44590188929907	0.0834307186735453	-0.116993938494107	0.666103596273186	-0.0203909666518374	0.94025079747536	-0.108208904397243	0.689967092269765	-0.0322873056699919	0.905510799351505	0.355540335143164	0.17654917929215	0.367034021240538	0.161985752631655	0.580227291342077	0.0184579064098521	0.00319185280999024	0.990639708314311
[truncated: 4,345 more rows]
